# Supplementary material for: Cuscuta campestris fine-tunes gene expression during haustoriogenesis as an adaptation to different hosts
Source: Plant Physiol. 2023 Sep 14;194(1):258–73. doi: 10.1093/plphys/kiad505 (PMC10756757; doi:10.1093/plphys/kiad505)
Supplement: kiad505_Supplementary_Data [file kiad505_supplementary_data.zip]

Archive with 2 entries (2 files):
- DS.xlsx
- PP2023RA01224D_Supplemental_Material.pdf
