# Supplementary material for: Cuscuta campestris fine-tunes gene expression during haustoriogenesis as an adaptation to different hosts
Source: Plant Physiol. 2023 Sep 14;194(1):258–73. doi: 10.1093/plphys/kiad505 (PMC10756757; doi:10.1093/plphys/kiad505)
Supplement: kiad505_Supplementary_Data [file kiad505_supplementary_data.zip › DS.xlsx]

## Sheet: DataS1
Supplemental Dataset S1. RT-qPCR expression of markers of haustorium development in C. campestris versus S. lycopersicum cv. M82.
Values are mean of two technical replicates.
SL = S. lycopersicum; niS = non-infective; SWE = swelling; ATT = attaching; PEN = penetrating.
Marker	Accession	Sample	Cq	SEM	Relative	SEM	Normalised	SEM
ATT	Cc010463	SL_ATT1	23.62	0.01123	0.27641	0.00215	0.39724	0.00516
ATT	Cc010463	SL_ATT2	24.42	0.06058	0.15838	0.00665	0.50165	0.02658
ATT	Cc010463	SL_ATT3	21.76	0.03212	1	0.02226	1.70667	0.05781
ATT	Cc010463	SL_niS1	0	0	0	0	0	0
ATT	Cc010463	SL_niS2	35.65	0.45135	7e-05	2e-05	0.00029	9e-05
ATT	Cc010463	SL_niS3	36.31	0	4e-05	0	0.00024	1e-05
ATT	Cc010463	SL_PEN1	32.05	0.14892	0.0008	8e-05	0.00301	0.00033
ATT	Cc010463	SL_PEN2	25.35	0.00172	0.08308	0.0001	0.12925	0.00325
ATT	Cc010463	SL_PEN3	33.19	0.00237	0.00036	0	0.00071	2e-05
ATT	Cc010463	SL_SWE1	27.72	0.06716	0.01609	0.00075	0.01952	0.00094
ATT	Cc010463	SL_SWE2	27.69	0.09177	0.01646	0.00105	0.01646	0.00108
ATT	Cc010463	SL_SWE3	28.91	0.09695	0.00705	0.00047	0.00889	0.00067
ATT	Cc019664	SL_ATT1	27.23	0.0396	1	0.02745	1.43717	0.04218
ATT	Cc019664	SL_ATT2	28.26	0.05664	0.48959	0.01922	1.55074	0.07885
ATT	Cc019664	SL_ATT3	27.93	0.11323	0.61591	0.04834	1.05116	0.08675
ATT	Cc019664	SL_niS1	38.43	1.23146	0.00042	0.00036	0.00231	0.00197
ATT	Cc019664	SL_niS2	35.01	0.0123	0.00453	4e-05	0.01973	0.00033
ATT	Cc019664	SL_niS3	37.83	0.40766	0.00065	0.00018	0.00375	0.00107
ATT	Cc019664	SL_PEN1	29.49	0.08661	0.208	0.01249	0.78169	0.05353
ATT	Cc019664	SL_PEN2	30.04	0.17124	0.14217	0.01688	0.22119	0.02684
ATT	Cc019664	SL_PEN3	33.24	0.16331	0.01555	0.00176	0.03009	0.00356
ATT	Cc019664	SL_SWE1	29.92	0.06148	0.15443	0.00658	0.18736	0.00835
ATT	Cc019664	SL_SWE2	29.77	0.211	0.17172	0.02511	0.17172	0.02527
ATT	Cc019664	SL_SWE3	30.41	0.24817	0.11035	0.01898	0.13921	0.02441
ATT	Cc020138	SL_ATT1	24.45	0.13495	1	0.09354	1.43717	0.13526
ATT	Cc020138	SL_ATT2	26.01	0.19625	0.3392	0.04614	1.07441	0.15022
ATT	Cc020138	SL_ATT3	24.76	0.02097	0.80719	0.01173	1.3776	0.04047
ATT	Cc020138	SL_niS1	31.93	0.19531	0.00557	0.00075	0.03033	0.00415
ATT	Cc020138	SL_niS2	32.29	0.02724	0.00435	8e-05	0.01894	0.00045
ATT	Cc020138	SL_niS3	32.12	0.12958	0.00489	0.00044	0.02844	0.00273
ATT	Cc020138	SL_PEN1	29.57	0.08086	0.02874	0.00161	0.10802	0.00702
ATT	Cc020138	SL_PEN2	27.39	0.00659	0.13045	0.0006	0.20295	0.00518
ATT	Cc020138	SL_PEN3	29.72	0.05843	0.0259	0.00105	0.05013	0.00265
ATT	Cc020138	SL_SWE1	27.85	0.01319	0.09446	0.00086	0.1146	0.00183
ATT	Cc020138	SL_SWE2	31.67	0.35548	0.00671	0.00165	0.00671	0.00166
ATT	Cc020138	SL_SWE3	30.61	0.16179	0.01394	0.00156	0.01758	0.00206
niS	Cc000593	SL_ATT1	23.18	0.03925	0.31563	0.00859	0.45361	0.01321
niS	Cc000593	SL_ATT2	26.21	0.00705	0.03871	0.00019	0.12261	0.00401
niS	Cc000593	SL_ATT3	26.2	0.12445	0.03895	0.00336	0.06648	0.00598
niS	Cc000593	SL_niS1	21.52	0.09156	1	0.06347	5.44491	0.36219
niS	Cc000593	SL_niS2	23.22	0.04009	0.30623	0.00851	1.3325	0.0416
niS	Cc000593	SL_niS3	22.5	0.10275	0.5044	0.03592	2.93148	0.23137
niS	Cc000593	SL_PEN1	23.59	0.01697	0.23818	0.0028	0.8951	0.0313
niS	Cc000593	SL_PEN2	23.6	0.00394	0.23632	0.00065	0.36766	0.00929
niS	Cc000593	SL_PEN3	23.58	0.03345	0.23886	0.00554	0.46233	0.01898
niS	Cc000593	SL_SWE1	28.17	0.13713	0.00991	0.00094	0.01202	0.00115
niS	Cc000593	SL_SWE2	26.25	0.07592	0.03755	0.00198	0.03755	0.00207
niS	Cc000593	SL_SWE3	27.25	0.05905	0.01882	0.00077	0.02375	0.00126
niS	Cc001625	SL_ATT1	26.73	0.00024	0.19625	3e-05	0.28205	0.00294
niS	Cc001625	SL_ATT2	28.44	0.09859	0.06018	0.00411	0.19063	0.01441
niS	Cc001625	SL_ATT3	27.4	0.16286	0.12343	0.01393	0.21065	0.02438
niS	Cc001625	SL_niS1	24.38	0.05575	1	0.03865	5.44491	0.23674
niS	Cc001625	SL_niS2	25.32	0.02049	0.52289	0.00743	2.27529	0.04575
niS	Cc001625	SL_niS3	24.76	0.03771	0.77021	0.02013	4.4763	0.19204
niS	Cc001625	SL_PEN1	28.77	0.07404	0.04796	0.00246	0.18022	0.01099
niS	Cc001625	SL_PEN2	27.41	0.07524	0.12267	0.0064	0.19085	0.01105
niS	Cc001625	SL_PEN3	26.56	0.02119	0.22125	0.00325	0.42825	0.01581
niS	Cc001625	SL_SWE1	27.36	0.00857	0.12725	0.00076	0.15437	0.00222
niS	Cc001625	SL_SWE2	27.83	0.11434	0.09199	0.00729	0.09199	0.00744
niS	Cc001625	SL_SWE3	28.1	0.15114	0.07581	0.00794	0.09564	0.01053
niS	Cc019339	SL_ATT1	26.76	0.04077	0.02008	0.00057	0.02885	0.00087
niS	Cc019339	SL_ATT2	30.78	0.30802	0.00124	0.00026	0.00392	0.00085
niS	Cc019339	SL_ATT3	32.3	0.22049	0.00043	7e-05	0.00074	0.00011
niS	Cc019339	SL_niS1	22.17	0.10086	0.48262	0.03374	2.6278	0.19103
niS	Cc019339	SL_niS2	21.18	0.02833	0.95793	0.01881	4.16829	0.10109
niS	Cc019339	SL_niS3	21.12	0.0659	1	0.04568	5.81176	0.33101
niS	Cc019339	SL_PEN1	29.85	0.03749	0.00236	6e-05	0.00888	0.00037
niS	Cc019339	SL_PEN2	27.94	0.08314	0.00888	0.00051	0.01381	0.00087
niS	Cc019339	SL_PEN3	25.63	0.06475	0.04408	0.00198	0.08531	0.0048
niS	Cc019339	SL_SWE1	29.87	0.00725	0.00233	1e-05	0.00283	4e-05
niS	Cc019339	SL_SWE2	28.12	0.08693	0.00782	0.00047	0.00782	0.00049
niS	Cc019339	SL_SWE3	35.19	0	6e-05	0	7e-05	0
PEN	Cc002183	SL_ATT1	27.3	0.04415	0.04369	0.00134	0.0628	0.00203
PEN	Cc002183	SL_ATT2	30.25	0.15951	0.00564	0.00062	0.01788	0.00206
PEN	Cc002183	SL_ATT3	28.13	0.0336	0.02454	0.00057	0.04188	0.00145
PEN	Cc002183	SL_niS1	36.25	0	9e-05	0	0.00048	1e-05
PEN	Cc002183	SL_niS2	36.08	0.23765	0.0001	2e-05	0.00043	7e-05
PEN	Cc002183	SL_niS3	0	0	0	0	0	0
PEN	Cc002183	SL_PEN1	26.03	0.01998	0.1056	0.00146	0.39687	0.01418
PEN	Cc002183	SL_PEN2	25.84	0.00424	0.11985	0.00035	0.18646	0.00471
PEN	Cc002183	SL_PEN3	22.78	0.04586	1	0.03179	1.93557	0.08992
PEN	Cc002183	SL_SWE1	34.24	0.9997	0.00035	0.00025	0.00043	0.0003
PEN	Cc002183	SL_SWE2	33.93	0.43259	0.00044	0.00013	0.00044	0.00013
PEN	Cc002183	SL_SWE3	35.05	0.0656	0.0002	1e-05	0.00026	1e-05
PEN	Cc004177	SL_ATT1	28.66	0.05654	0.07283	0.00285	0.10467	0.00424
PEN	Cc004177	SL_ATT2	29.04	0.06607	0.05594	0.00256	0.17719	0.00993
PEN	Cc004177	SL_ATT3	31.01	0.03021	0.01423	0.0003	0.02428	0.0008
PEN	Cc004177	SL_niS1	33.68	0.06444	0.00224	0.0001	0.01221	0.0006
PEN	Cc004177	SL_niS2	34.53	0.26673	0.00124	0.00023	0.0054	0.001
PEN	Cc004177	SL_niS3	34.96	0.25499	0.00092	0.00016	0.00537	0.00097
PEN	Cc004177	SL_PEN1	25.71	0.02355	0.56165	0.00917	2.11075	0.07758
PEN	Cc004177	SL_PEN2	24.88	0.05603	1	0.03884	1.55579	0.07196
PEN	Cc004177	SL_PEN3	25.68	0.02373	0.57595	0.00948	1.11478	0.04198
PEN	Cc004177	SL_SWE1	34.7	0.04601	0.00111	4e-05	0.00134	5e-05
PEN	Cc004177	SL_SWE2	34.25	0.10786	0.00151	0.00011	0.00151	0.00012
PEN	Cc004177	SL_SWE3	34.38	0.30272	0.00138	0.00029	0.00174	0.00037
PEN	Cc008389	SL_ATT1	27.19	0.01416	0.13041	0.00128	0.18742	0.00268
PEN	Cc008389	SL_ATT2	26.92	0.15811	0.15668	0.01717	0.49629	0.05671
PEN	Cc008389	SL_ATT3	33.49	0.89141	0.00165	0.00102	0.00282	0.00175
PEN	Cc008389	SL_niS1	0	0	0	0	0	0
PEN	Cc008389	SL_niS2	0	0	0	0	0	0
PEN	Cc008389	SL_niS3	0	0	0	0	0	0
PEN	Cc008389	SL_PEN1	24.25	0.00745	1	0.00517	3.75814	0.12528
PEN	Cc008389	SL_PEN2	24.31	0.04269	0.95854	0.02836	1.49129	0.05788
PEN	Cc008389	SL_PEN3	26.12	0.0102	0.2725	0.00193	0.52745	0.01825
PEN	Cc008389	SL_SWE1	37.49	0	0.0001	0	0.00013	0
PEN	Cc008389	SL_SWE2	34.21	0	0.001	0	0.001	2e-05
PEN	Cc008389	SL_SWE3	35.84	0	0.00032	0	0.00041	2e-05
Reference	Cc002986	SL_ATT1	23.55	0.02978	0.7169	0.0148	-	-
Reference	Cc002986	SL_ATT2	24.88	0.09322	0.285	0.01842	-	-
Reference	Cc002986	SL_ATT3	24.24	0.04056	0.44452	0.0125	-	-
Reference	Cc002986	SL_niS1	25.39	0.0531	0.20056	0.00738	-	-
Reference	Cc002986	SL_niS2	25.01	0.02852	0.26052	0.00515	-	-
Reference	Cc002986	SL_niS3	25.76	0.0143	0.15491	0.00154	-	-
Reference	Cc002986	SL_PEN1	25.35	0.00047	0.20539	7e-05	-	-
Reference	Cc002986	SL_PEN2	23.76	0.01695	0.61799	0.00726	-	-
Reference	Cc002986	SL_PEN3	23.92	0.08625	0.55311	0.03307	-	-
Reference	Cc002986	SL_SWE1	23.4	0.03411	0.79702	0.01884	-	-
Reference	Cc002986	SL_SWE2	23.07	0.00074	1	0.00051	-	-
Reference	Cc002986	SL_SWE3	23.44	0.09619	0.77358	0.05158	-	-
Reference	Cc028378	SL_ATT1	24.49	0.0038	0.67534	0.00178	-	-
Reference	Cc028378	SL_ATT2	25.44	0.00129	0.34973	0.00031	-	-
Reference	Cc028378	SL_ATT3	24.29	0.06148	0.77234	0.03292	-	-
Reference	Cc028378	SL_niS1	26.49	0.02205	0.16818	0.00257	-	-
Reference	Cc028378	SL_niS2	26.22	0.02956	0.20272	0.00415	-	-
Reference	Cc028378	SL_niS3	26.31	0.09711	0.19112	0.01286	-	-
Reference	Cc028378	SL_PEN1	25.46	0.09502	0.34473	0.02271	-	-
Reference	Cc028378	SL_PEN2	24.5	0.07046	0.66852	0.03265	-	-
Reference	Cc028378	SL_PEN3	24.97	0.04601	0.48258	0.01539	-	-
Reference	Cc028378	SL_SWE1	24.15	0.01608	0.85248	0.0095	-	-
Reference	Cc028378	SL_SWE2	23.92	0.04688	1	0.0325	-	-
Reference	Cc028378	SL_SWE3	24.22	0.01752	0.81221	0.00986	-	-
SWE	Cc008373	SL_ATT1	28.7	0.06548	0.39185	0.01778	0.56316	0.02622
SWE	Cc008373	SL_ATT2	30.64	0.56801	0.10229	0.04027	0.324	0.12799
SWE	Cc008373	SL_ATT3	28.18	0.01444	0.56259	0.00563	0.96015	0.02633
SWE	Cc008373	SL_niS1	36.35	0.04773	0.00195	6e-05	0.01063	0.00041
SWE	Cc008373	SL_niS2	36.74	0.13702	0.00148	0.00014	0.00646	0.00062
SWE	Cc008373	SL_niS3	37.25	0.91556	0.00104	0.00066	0.00606	0.00385
SWE	Cc008373	SL_PEN1	31.18	0.00403	0.07044	0.0002	0.26472	0.00875
SWE	Cc008373	SL_PEN2	30.2	0.08826	0.13909	0.00851	0.21639	0.01431
SWE	Cc008373	SL_PEN3	30.9	0.17068	0.0856	0.01013	0.16569	0.02039
SWE	Cc008373	SL_SWE1	27.35	0.05049	1	0.035	1.21318	0.04532
SWE	Cc008373	SL_SWE2	27.36	0.03607	0.99269	0.02482	0.99269	0.0296
SWE	Cc008373	SL_SWE3	27.91	0.03954	0.67641	0.01854	0.85334	0.03719
SWE	Cc009295	SL_ATT1	29.42	0.16693	0.15608	0.01806	0.22431	0.02606
SWE	Cc009295	SL_ATT2	31.44	0.05724	0.0385	0.00153	0.12196	0.00624
SWE	Cc009295	SL_ATT3	28.67	0.04545	0.26202	0.00825	0.44718	0.01813
SWE	Cc009295	SL_niS1	35.9	0.16529	0.00174	0.0002	0.00949	0.0011
SWE	Cc009295	SL_niS2	34.44	0.30207	0.0048	0.00101	0.02089	0.00438
SWE	Cc009295	SL_niS3	36.18	0.69456	0.00144	0.00069	0.00835	0.00403
SWE	Cc009295	SL_PEN1	30.08	0.0535	0.09884	0.00367	0.37145	0.01842
SWE	Cc009295	SL_PEN2	29.4	0.11613	0.15805	0.01272	0.2459	0.02073
SWE	Cc009295	SL_PEN3	29.57	0.14479	0.14027	0.01408	0.27151	0.02876
SWE	Cc009295	SL_SWE1	27.17	0.09348	0.74253	0.04811	0.90082	0.05954
SWE	Cc009295	SL_SWE2	26.74	0.08313	1	0.05762	1	0.05987
SWE	Cc009295	SL_SWE3	27.58	0.03378	0.55912	0.01309	0.70537	0.02905
SWE	Cc015960	SL_ATT1	28.63	0.08368	0.14833	0.0086	0.21318	0.01256
SWE	Cc015960	SL_ATT2	29.93	0.20605	0.0604	0.00863	0.1913	0.02801
SWE	Cc015960	SL_ATT3	28.06	0.00561	0.21974	0.00085	0.37502	0.00968
SWE	Cc015960	SL_niS1	34.61	0.76001	0.00235	0.00124	0.0128	0.00675
SWE	Cc015960	SL_niS2	35.16	0.35738	0.00161	0.0004	0.00701	0.00174
SWE	Cc015960	SL_niS3	34.87	0.39415	0.00196	0.00054	0.0114	0.00314
SWE	Cc015960	SL_PEN1	29.86	0.14136	0.0633	0.0062	0.23788	0.02459
SWE	Cc015960	SL_PEN2	29.43	0.06254	0.08547	0.00371	0.13297	0.00666
SWE	Cc015960	SL_PEN3	28.77	0.18525	0.13493	0.01733	0.26117	0.03468
SWE	Cc015960	SL_SWE1	26.56	0.03866	0.62414	0.01673	0.75719	0.02258
SWE	Cc015960	SL_SWE2	26.03	0.11303	0.90131	0.07062	0.90131	0.07212
SWE	Cc015960	SL_SWE3	25.88	0.04981	1	0.03452	1.26158	0.06103

## Sheet: DataS2
Supplemental Dataset S2. RT-qPCR expression of markers of haustorium development in C. campestris versus S. pennellii (LA0716).
Values are mean of two technical replicates.
SP = S. pennellii; niS = non-infective; SWE = swelling; ATT = attaching; PEN = penetrating.
Marker	Accession	Sample	Cq	SEM	Relative	SEM	Normalised	SEM
ATT	Cc010463	SP_ATT1	22.68	0.00709	1	0.00491	1.33805	0.03136
ATT	Cc010463	SP_ATT2	24.6	0.01331	0.26378	0.00243	0.39479	0.0112
ATT	Cc010463	SP_ATT3	23.61	0.06577	0.52549	0.02395	1.84672	0.11919
ATT	Cc010463	SP_niS1	0	0	0	0	0	0
ATT	Cc010463	SP_niS2	39.26	0	1e-05	0	2e-05	0
ATT	Cc010463	SP_niS3	34.78	0.56832	0.00023	9e-05	0.00066	0.00026
ATT	Cc010463	SP_PEN1	30.95	0.03082	0.00324	7e-05	0.00577	0.00018
ATT	Cc010463	SP_PEN2	31.77	0.23387	0.00183	0.0003	0.00248	0.00041
ATT	Cc010463	SP_PEN3	33.74	0.57256	0.00047	0.00019	0.0008	0.00032
ATT	Cc010463	SP_SWE1	33.74	0.68189	0.00047	0.00022	0.00049	0.00023
ATT	Cc010463	SP_SWE2	33.2	0.38187	0.00068	0.00018	0.00116	0.00031
ATT	Cc010463	SP_SWE3	34.2	0.2588	0.00034	6e-05	0.00036	6e-05
ATT	Cc019664	SP_ATT1	27.4	0.00036	0.54847	0.00014	0.73388	0.01682
ATT	Cc019664	SP_ATT2	26.53	0.04307	1	0.02985	1.49668	0.06007
ATT	Cc019664	SP_ATT3	28.67	0.0441	0.22764	0.00696	0.79999	0.04398
ATT	Cc019664	SP_niS1	35.73	0.73296	0.0017	0.00087	0.00353	0.0018
ATT	Cc019664	SP_niS2	36.45	0.41973	0.00104	0.0003	0.00246	0.00072
ATT	Cc019664	SP_niS3	36.36	0.66394	0.0011	0.00051	0.0032	0.00148
ATT	Cc019664	SP_PEN1	33.86	0.12538	0.00624	0.00054	0.0111	0.00099
ATT	Cc019664	SP_PEN2	34.42	0.82041	0.00423	0.00241	0.00573	0.00326
ATT	Cc019664	SP_PEN3	28.94	0.14852	0.18869	0.01942	0.32169	0.03438
ATT	Cc019664	SP_SWE1	30.68	0.00802	0.05634	0.00031	0.05883	0.00161
ATT	Cc019664	SP_SWE2	31.9	0.009	0.02415	0.00015	0.04097	0.00047
ATT	Cc019664	SP_SWE3	29.42	0.02453	0.13542	0.0023	0.14238	0.00462
ATT	Cc020138	SP_ATT1	25.68	0.02482	1	0.0172	1.33805	0.03834
ATT	Cc020138	SP_ATT2	27.11	0.3454	0.37202	0.08907	0.5568	0.13414
ATT	Cc020138	SP_ATT3	26.38	0.16678	0.61327	0.0709	2.15519	0.2679
ATT	Cc020138	SP_niS1	30.84	0.25259	0.02795	0.00489	0.05794	0.0103
ATT	Cc020138	SP_niS2	30.9	0.07121	0.02677	0.00132	0.06345	0.00315
ATT	Cc020138	SP_niS3	30.75	0.07658	0.02976	0.00158	0.08683	0.00482
ATT	Cc020138	SP_PEN1	30.4	0.19498	0.0378	0.00511	0.06725	0.00921
ATT	Cc020138	SP_PEN2	31.82	0.49406	0.01416	0.00485	0.01917	0.00658
ATT	Cc020138	SP_PEN3	29.33	0.18781	0.07954	0.01035	0.13561	0.01808
ATT	Cc020138	SP_SWE1	29.74	0.06798	0.05971	0.00281	0.06236	0.00338
ATT	Cc020138	SP_SWE2	30.43	0.05507	0.03724	0.00142	0.06319	0.00249
ATT	Cc020138	SP_SWE3	30.78	0.0985	0.02912	0.00199	0.03061	0.00225
niS	Cc000593	SP_ATT1	23.99	0.02665	0.12113	0.00224	0.16207	0.00477
niS	Cc000593	SP_ATT2	24.42	0.07568	0.09	0.00472	0.13471	0.00794
niS	Cc000593	SP_ATT3	26.2	0.00094	0.02604	2e-05	0.09153	0.00418
niS	Cc000593	SP_niS1	22.93	0.09348	0.25247	0.01636	0.5233	0.03751
niS	Cc000593	SP_niS2	22.41	0.0267	0.36116	0.00668	0.85605	0.01652
niS	Cc000593	SP_niS3	23.11	0.01724	0.22213	0.00265	0.6482	0.01315
niS	Cc000593	SP_PEN1	21.1	0.01365	0.89877	0.00851	1.59905	0.03786
niS	Cc000593	SP_PEN2	20.94	0.00065	1	0.00045	1.3538	0.03627
niS	Cc000593	SP_PEN3	22.05	0.03096	0.46347	0.00995	0.79016	0.0283
niS	Cc000593	SP_SWE1	23.19	0.0255	0.21051	0.00372	0.21982	0.00705
niS	Cc000593	SP_SWE2	28.31	0.08681	0.00605	0.00036	0.01027	0.00063
niS	Cc000593	SP_SWE3	24	0.01372	0.11983	0.00114	0.12599	0.00368
niS	Cc001625	SP_ATT1	27.24	0.04584	0.08499	0.0027	0.11371	0.00446
niS	Cc001625	SP_ATT2	26.41	0.04135	0.15179	0.00435	0.22718	0.00892
niS	Cc001625	SP_ATT3	27.68	0.01539	0.06263	0.00067	0.2201	0.01033
niS	Cc001625	SP_niS1	24.63	0.00887	0.52147	0.00321	1.08087	0.03377
niS	Cc001625	SP_niS2	24.39	0.0057	0.61504	0.00243	1.45781	0.00982
niS	Cc001625	SP_niS3	23.69	0.0898	1	0.06225	2.91805	0.18783
niS	Cc001625	SP_PEN1	27.26	0.00086	0.08385	5e-05	0.14918	0.00324
niS	Cc001625	SP_PEN2	25.3	0.00756	0.32775	0.00172	0.4437	0.01211
niS	Cc001625	SP_PEN3	25.51	0.02494	0.28164	0.00487	0.48016	0.01607
niS	Cc001625	SP_SWE1	26.35	0.05701	0.15777	0.00623	0.16475	0.00786
niS	Cc001625	SP_SWE2	28.31	0.03496	0.04068	0.00099	0.06903	0.0018
niS	Cc001625	SP_SWE3	26.89	0.1206	0.10821	0.00905	0.11377	0.01002
niS	Cc019339	SP_ATT1	33.37	0.01469	0.00014	0	0.00018	0
niS	Cc019339	SP_ATT2	24.64	0.09251	0.05817	0.00373	0.08706	0.00605
niS	Cc019339	SP_ATT3	26.38	0.04442	0.01739	0.00054	0.06113	0.00337
niS	Cc019339	SP_niS1	20.54	0.04625	1	0.03206	2.07272	0.09191
niS	Cc019339	SP_niS2	23.16	0.93595	0.1621	0.10516	0.38423	0.24928
niS	Cc019339	SP_niS3	21.97	0.00714	0.37075	0.00184	1.08186	0.01852
niS	Cc019339	SP_PEN1	25.25	0.03301	0.03827	0.00088	0.06808	0.00215
niS	Cc019339	SP_PEN2	21.31	0.02866	0.58708	0.01166	0.79478	0.0265
niS	Cc019339	SP_PEN3	22.47	0.10537	0.26179	0.01912	0.44632	0.03502
niS	Cc019339	SP_SWE1	27.98	0.05875	0.00574	0.00023	0.00599	0.00029
niS	Cc019339	SP_SWE2	36.27	0.86634	2e-05	1e-05	3e-05	2e-05
niS	Cc019339	SP_SWE3	28.7	0.02437	0.00349	6e-05	0.00367	0.00012
PEN	Cc002183	SP_ATT1	29.48	0.06066	0.01423	0.0006	0.01904	0.00091
PEN	Cc002183	SP_ATT2	28.92	0.10131	0.02096	0.00147	0.03137	0.00236
PEN	Cc002183	SP_ATT3	34.03	0.19034	0.00061	8e-05	0.00214	0.0003
PEN	Cc002183	SP_niS1	0	0	0	0	0	0
PEN	Cc002183	SP_niS2	36.87	0	8e-05	0	0.0002	0
PEN	Cc002183	SP_niS3	36.07	0	0.00015	0	0.00043	1e-05
PEN	Cc002183	SP_PEN1	26.22	0.01492	0.13701	0.00142	0.24377	0.00586
PEN	Cc002183	SP_PEN2	23.35	0.10212	1	0.07078	1.3538	0.10246
PEN	Cc002183	SP_PEN3	26.99	0.06422	0.07996	0.00356	0.13632	0.00722
PEN	Cc002183	SP_SWE1	28.2	0.01697	0.03465	0.00041	0.03619	0.00106
PEN	Cc002183	SP_SWE2	35.53	0.11647	0.00021	2e-05	0.00036	3e-05
PEN	Cc002183	SP_SWE3	31.19	0.05396	0.00435	0.00016	0.00458	0.00021
PEN	Cc004177	SP_ATT1	33.69	0.56683	0.00415	0.00163	0.00555	0.00219
PEN	Cc004177	SP_ATT2	33.16	0.39979	0.00596	0.00165	0.00892	0.00248
PEN	Cc004177	SP_ATT3	33.55	0.28056	0.00455	0.00089	0.016	0.0032
PEN	Cc004177	SP_niS1	34.4	0.02834	0.00252	5e-05	0.00522	0.00019
PEN	Cc004177	SP_niS2	34.15	0.00955	0.00301	2e-05	0.00714	6e-05
PEN	Cc004177	SP_niS3	34.09	0.1928	0.00315	0.00042	0.00918	0.00124
PEN	Cc004177	SP_PEN1	26.17	0.00231	0.76129	0.00122	1.35446	0.02947
PEN	Cc004177	SP_PEN2	25.77	0.00411	1	0.00285	1.3538	0.03647
PEN	Cc004177	SP_PEN3	27.42	0.05591	0.31953	0.01238	0.54477	0.02626
PEN	Cc004177	SP_SWE1	28.09	0.0607	0.20092	0.00845	0.20981	0.01046
PEN	Cc004177	SP_SWE2	34.07	0.02167	0.00318	5e-05	0.0054	0.0001
PEN	Cc004177	SP_SWE3	32.94	0.30282	0.00696	0.00146	0.00732	0.00155
PEN	Cc008389	SP_ATT1	38.3	0	6e-05	0	8e-05	0
PEN	Cc008389	SP_ATT2	0	0	0	0	0	0
PEN	Cc008389	SP_ATT3	0	0	0	0	0	0
PEN	Cc008389	SP_niS1	35.25	0	0.00053	0	0.00109	5e-05
PEN	Cc008389	SP_niS2	35.56	0	0.00042	0	0.001	1e-05
PEN	Cc008389	SP_niS3	36.87	0.29499	0.00017	4e-05	0.0005	0.0001
PEN	Cc008389	SP_PEN1	26.47	0.00822	0.2312	0.00132	0.41133	0.00923
PEN	Cc008389	SP_PEN2	24.36	0.04643	1	0.03218	1.3538	0.05668
PEN	Cc008389	SP_PEN3	25.02	0.01643	0.63151	0.00719	1.07666	0.03321
PEN	Cc008389	SP_SWE1	27.14	0.10274	0.14528	0.01035	0.15171	0.01154
PEN	Cc008389	SP_SWE2	40.97	0	1e-05	0	2e-05	0
PEN	Cc008389	SP_SWE3	32.53	0.23845	0.00347	0.00057	0.00365	0.00061
Reference	Cc002986	SP_ATT1	23.57	0.02513	0.55854	0.00973	-	-
Reference	Cc002986	SP_ATT2	23.42	0.0444	0.61963	0.01907	-	-
Reference	Cc002986	SP_ATT3	24.79	0.09428	0.24001	0.01569	-	-
Reference	Cc002986	SP_niS1	23.95	0.08568	0.42858	0.02545	-	-
Reference	Cc002986	SP_niS2	24.16	0.01458	0.37033	0.00374	-	-
Reference	Cc002986	SP_niS3	24.67	0.04251	0.26022	0.00767	-	-
Reference	Cc002986	SP_PEN1	24.06	0.02327	0.39905	0.00644	-	-
Reference	Cc002986	SP_PEN2	23.43	0.04651	0.61728	0.0199	-	-
Reference	Cc002986	SP_PEN3	23.78	0.08272	0.48421	0.02776	-	-
Reference	Cc002986	SP_SWE1	22.75	0.02942	0.98824	0.02015	-	-
Reference	Cc002986	SP_SWE2	23.87	0.02725	0.45514	0.0086	-	-
Reference	Cc002986	SP_SWE3	22.73	0.07658	1	0.05308	-	-
Reference	Cc028378	SP_ATT1	24.21	0.06117	1	0.0424	-	-
Reference	Cc028378	SP_ATT2	24.68	0.0634	0.72046	0.03166	-	-
Reference	Cc028378	SP_ATT3	25.78	0.09213	0.33737	0.02155	-	-
Reference	Cc028378	SP_niS1	25.09	0.02173	0.54311	0.00818	-	-
Reference	Cc028378	SP_niS2	25.27	0.00594	0.48063	0.00198	-	-
Reference	Cc028378	SP_niS3	25.36	0.02071	0.45132	0.00648	-	-
Reference	Cc028378	SP_PEN1	24.55	0.05814	0.79167	0.0319	-	-
Reference	Cc028378	SP_PEN2	24.39	0.06172	0.88392	0.03781	-	-
Reference	Cc028378	SP_PEN3	24.7	0.00074	0.71052	0.00037	-	-
Reference	Cc028378	SP_SWE1	24.32	0.07143	0.92797	0.04595	-	-
Reference	Cc028378	SP_SWE2	24.6	0.00384	0.7631	0.00203	-	-
Reference	Cc028378	SP_SWE3	24.35	0.02195	0.9047	0.01377	-	-
SWE	Cc008373	SP_ATT1	30.58	0.02604	0.49288	0.0089	0.6595	0.01924
SWE	Cc008373	SP_ATT2	30.08	0.31738	0.69893	0.15376	1.04607	0.23183
SWE	Cc008373	SP_ATT3	29.74	0.68239	0.8878	0.41993	3.11998	1.48261
SWE	Cc008373	SP_niS1	37.66	0	0.00366	0	0.0076	0.00033
SWE	Cc008373	SP_niS2	35.45	0.8533	0.01691	0.01	0.04008	0.02371
SWE	Cc008373	SP_niS3	0	0	0	0	0	0
SWE	Cc008373	SP_PEN1	32.53	0.02489	0.12767	0.0022	0.22715	0.0063
SWE	Cc008373	SP_PEN2	32.11	0.13303	0.17167	0.01583	0.23241	0.02232
SWE	Cc008373	SP_PEN3	31.15	0.90408	0.33306	0.20872	0.56783	0.35621
SWE	Cc008373	SP_SWE1	29.87	0.00286	0.80888	0.0016	0.84467	0.02268
SWE	Cc008373	SP_SWE2	29.56	0.03958	1	0.02743	1.69683	0.04928
SWE	Cc008373	SP_SWE3	30.3	0.02222	0.59917	0.00923	0.62993	0.01991
SWE	Cc009295	SP_ATT1	29.61	0.08345	0.28486	0.01648	0.38115	0.02371
SWE	Cc009295	SP_ATT2	30.34	0.02469	0.17198	0.00294	0.25741	0.00819
SWE	Cc009295	SP_ATT3	31.84	0.00374	0.06048	0.00016	0.21254	0.00973
SWE	Cc009295	SP_niS1	33.89	0.4397	0.01467	0.00447	0.0304	0.00931
SWE	Cc009295	SP_niS2	33.08	0.25284	0.02567	0.0045	0.06084	0.01067
SWE	Cc009295	SP_niS3	34.47	0.4473	0.00982	0.00305	0.02867	0.0089
SWE	Cc009295	SP_PEN1	30.61	0.26871	0.14239	0.02652	0.25334	0.0475
SWE	Cc009295	SP_PEN2	29.82	0.04522	0.24536	0.00769	0.33216	0.01369
SWE	Cc009295	SP_PEN3	29.38	0.22451	0.33267	0.05177	0.56717	0.08975
SWE	Cc009295	SP_SWE1	27.8	0.07365	1	0.05105	1.04424	0.0602
SWE	Cc009295	SP_SWE2	28.32	0.24933	0.69682	0.12043	1.18239	0.20465
SWE	Cc009295	SP_SWE3	28.02	0.03826	0.85959	0.0228	0.90374	0.0346
SWE	Cc015960	SP_ATT1	28.36	0.00088	0.24893	0.00015	0.33308	0.00764
SWE	Cc015960	SP_ATT2	29.39	0.14144	0.12195	0.01196	0.18252	0.01855
SWE	Cc015960	SP_ATT3	29.36	0.01935	0.1243	0.00167	0.43683	0.0208
SWE	Cc015960	SP_niS1	34.06	0.11319	0.00479	0.00038	0.00992	0.00084
SWE	Cc015960	SP_niS2	34.36	0.94165	0.00389	0.00254	0.00922	0.00602
SWE	Cc015960	SP_niS3	33.57	0.28105	0.0067	0.00131	0.01955	0.00382
SWE	Cc015960	SP_PEN1	29.6	0.03226	0.10539	0.00236	0.18751	0.00584
SWE	Cc015960	SP_PEN2	29.57	0.10149	0.10747	0.00756	0.14549	0.01095
SWE	Cc015960	SP_PEN3	29.89	0.40123	0.08621	0.02397	0.14697	0.04109
SWE	Cc015960	SP_SWE1	26.79	0.10037	0.73532	0.05116	0.76786	0.05724
SWE	Cc015960	SP_SWE2	26.76	0.0092	0.75461	0.00481	1.28044	0.01469
SWE	Cc015960	SP_SWE3	26.35	0.04008	1	0.02778	1.05135	0.04118

## Sheet: DataS3
Supplemental Dataset S3. Soft clustering of gene expression in C. campestris.
HF = host-free; SP = S. pennellii, SL = S. lycopersicum; niS = non-infective; SWE = swelling; ATT = attaching; PEN = penetrating.
Cluster	Pattern	Accession	Membership	BINCODE	NAME	DESCRIPTION	HF_niS	HF_SWE	HF_ATT	HF_PEN	SP_niS	SP_SWE	SP_ATT	SP_PEN	SL_niS	SL_SWE	SL_ATT	SL_PEN
7	HF_niS_SL_niS_SP_niS_SP_PEN	Cc008068	0.999168	35.1	not assigned.annotated	Cullin-associated NEDD8-dissociated protein 1 OS=Arabidopsis thaliana (sp|q8l5y6|cand1_arath : 110.0)	0.452445	-0.888727	-0.857367	-0.80561	2.12861	-0.00644445	-0.491633	0.584091	1.58947	-0.658003	-0.533317	-0.513509
7	HF_niS_SL_niS_SP_niS_SP_PEN	Cc015057	0.998945	35.2	not assigned.not annotated	no hits & (original description: none)	0.677463	-0.994157	-0.480342	-0.290632	1.81208	-0.0241468	-0.630517	0.474436	1.78332	-0.970363	-1.05799	-0.299146
7	HF_niS_SL_niS_SP_niS_SP_PEN	Cc026575	0.997943	35.2	not assigned.not annotated	no hits & (original description: none)	0.865261	-0.88509	-0.860005	-0.498255	2.09974	-0.106595	-0.633778	0.201733	1.52018	-0.768211	-0.841136	-0.0938468
7	HF_niS_SL_niS_SP_niS_SP_PEN	Cc010085	0.99664	15.5.15	RNA biosynthesis.transcriptional regulation.transcription factor (C2H2-ZF)	C2H2 zinc finger transcription factor	1.15229	-0.445962	-0.688765	-0.575112	1.97965	-0.0275398	-0.521418	0.560046	1.29569	-0.875209	-0.924959	-0.928717
7	HF_niS_SL_niS_SP_niS_SP_PEN	Cc047498	0.99664	35.2	not assigned.not annotated	no hits & (original description: none)	0.491123	-1.13931	-0.633727	-0.318991	1.75165	0.084863	-0.175585	0.936786	1.5007	-1.46049	-0.67772	-0.359297
7	HF_niS_SL_niS_SP_niS_SP_PEN	Cc004048	0.995789	35.2	not assigned.not annotated	no hits & (original description: none)	0.748877	-0.740568	-0.727337	-0.308213	1.94599	0.0309694	-1.10197	0.690837	1.4303	-0.736447	-1.08511	-0.147322
7	HF_niS_SL_niS_SP_niS_SP_PEN	Cc007111	0.995777	35.1	not assigned.annotated	Light-induced protein, chloroplastic OS=Solanum tuberosum (sp|p80471|lipc_soltu : 360.0)	0.063485	-1.09948	-0.685772	-0.609767	2.15784	0.52201	-0.670018	0.820629	1.20541	-1.07136	-0.531835	-0.101138
7	HF_niS_SL_niS_SP_niS_SP_PEN	Cc005572	0.995067	35.2	not assigned.not annotated	no hits & (original description: none)	0.644633	-0.795214	-0.265469	-0.393805	2.25668	-0.248799	-0.716061	0.0274112	1.59695	-0.774379	-0.769781	-0.56217
7	HF_niS_SL_niS_SP_niS_SP_PEN	Cc028688	0.994483	50.1.13	Enzyme classification.EC_1 oxidoreductases.EC_1.14 oxidoreductase acting on paired donor with incorporation or reduction of molecular oxygen	Valine N-monooxygenase 1 OS=Manihot esculenta (sp|q9m7b8|c79d1_manes : 462.0) & Enzyme classification.EC_1 oxidoreductases.EC_1.14 oxidoreductase acting on paired donor with incorporation or reduction of molecular oxygen(50.1.13 : 249.8)	0.185027	-0.808337	-0.885729	-0.230717	2.23163	0.208458	-0.888808	1.13438	1.02578	-0.645902	-0.776724	-0.54906
7	HF_niS_SL_niS_SP_niS_SP_PEN	Cc016157	0.994435	35.1	not assigned.annotated	Protein GLUTELIN PRECURSOR ACCUMULATION 3 OS=Oryza sativa subsp. japonica (sp|q10az7|gpa3_orysj : 138.0)	0.684885	-0.59089	-0.374611	-0.534182	2.28424	-0.0826284	-0.816795	0.0254084	1.51756	-0.490038	-0.768808	-0.854136
7	HF_niS_SL_niS_SP_niS_SP_PEN	Cc047342	0.993977	13.2.1.3.1	Cell division.cell cycle organisation.cell cycle control.CYCLIN-dependent protein kinase inhibitor activities.inhibitor (KRP/ICK)	cyclin-dependent kinase inhibitor (KRP/ICK)	0.678803	-0.979712	-0.596707	-0.749586	2.45372	-0.184006	-0.0840196	-0.0426	1.22584	-0.841163	-0.445545	-0.435021
7	HF_niS_SL_niS_SP_niS_SP_PEN	Cc026720	0.993687	24.1.3.2.2	Solute transport.primary active transport.ABC superfamily.ABC2 family.subfamily ABCG transporter	subfamily ABCG transporter	-0.238489	-0.830792	-0.18499	-0.560203	2.37164	0.170045	-0.389876	0.777282	1.17925	-1.24653	-0.556544	-0.490793
7	HF_niS_SL_niS_SP_niS_SP_PEN	Cc026195	0.993614	35.2	not assigned.not annotated	no hits & (original description: none)	0.740538	-1.00218	-0.330393	-0.00980923	2.03187	0.341529	-0.883424	0.510831	1.1336	-1.10466	-1.22711	-0.200794
7	HF_niS_SL_niS_SP_niS_SP_PEN	Cc027713	0.993134	13.4.2.6	Cell division.cytokinesis.cell-plate formation.phragmoplastin (DRP1)	phragmoplastin (DRP1)	0.713385	-0.855838	-0.620428	-0.320424	1.59974	-0.198837	-0.803559	0.916324	1.79592	-1.01486	-0.920271	-0.291155
7	HF_niS_SL_niS_SP_niS_SP_PEN	Cc023358	0.990218	18.4.1.36	Protein modification.phosphorylation.TKL protein kinase superfamily.receptor-like protein kinase (RLCK-VI)	receptor-like protein kinase (RLCK-VI)	0.485339	-0.763446	-0.446247	-0.439577	2.54341	-0.622233	-0.276357	0.492249	1.07285	-0.749247	-0.823435	-0.473308
7	HF_niS_SL_niS_SP_niS_SP_PEN	Cc023358	0.990218	27.5.7	Multi-process regulation.ROP-GTPase regulatory system.interactive protein kinase of ROP-GTPase activity (RBK/RRK)	interactive protein kinase of ROP-GTPase activity (RBK/RRK)	0.485339	-0.763446	-0.446247	-0.439577	2.54341	-0.622233	-0.276357	0.492249	1.07285	-0.749247	-0.823435	-0.473308
7	HF_niS_SL_niS_SP_niS_SP_PEN	Cc036621	0.990009	35.2	not assigned.not annotated	no hits & (original description: none)	-0.104553	-1.12554	-0.811784	-0.380998	2.21893	-0.0251704	-0.318529	0.383571	1.64945	-0.897564	-0.445754	-0.142059
7	HF_niS_SL_niS_SP_niS_SP_PEN	Cc029184	0.989479	35.1	not assigned.annotated	Germin-like protein subfamily 1 member 16 OS=Arabidopsis thaliana (sp|q9fic8|gl116_arath : 220.0)	0.707597	-0.846551	-0.363895	0.0341112	1.9286	0.357342	-0.796226	0.359447	1.33263	-1.539	-0.907246	-0.266802
7	HF_niS_SL_niS_SP_niS_SP_PEN	Cc040389	0.989007	1.1.1.2.1.2	Photosynthesis.photophosphorylation.photosystem II.PS-II complex.reaction center complex.component D2/PsbD	component PsbD/D2 of PS-II reaction center complex	-0.0349971	-0.738568	-0.724757	-0.518779	2.4102	0.141142	-0.415071	0.220183	1.33176	-1.29481	-0.398182	0.021881
7	HF_niS_SL_niS_SP_niS_SP_PEN	Cc040389	0.989007	1.1.1.2.7	Photosynthesis.photophosphorylation.photosystem II.PS-II complex.component PsbM	component PsbM of PS-II complex	-0.0349971	-0.738568	-0.724757	-0.518779	2.4102	0.141142	-0.415071	0.220183	1.33176	-1.29481	-0.398182	0.021881
7	HF_niS_SL_niS_SP_niS_SP_PEN	Cc040389	0.989007	1.1.2.8	Photosynthesis.photophosphorylation.cytochrome b6/f complex.component PetN	component PetN of cytochrome b6/f complex	-0.0349971	-0.738568	-0.724757	-0.518779	2.4102	0.141142	-0.415071	0.220183	1.33176	-1.29481	-0.398182	0.021881
7	HF_niS_SL_niS_SP_niS_SP_PEN	Cc015132	0.988983	24.2.5.1.1	Solute transport.carrier-mediated transport.BART superfamily.BASS family.2-keto acid transporter (BAT)	2-keto acid transporter (BAT)	0.279245	-0.925946	-0.532693	-0.647214	2.03994	-0.607025	-0.36353	0.659786	1.75413	-0.661873	-0.854355	-0.140463
7	HF_niS_SL_niS_SP_niS_SP_PEN	Cc021186	0.987809	24.3.10	Solute transport.channels.anion channel (SLAC)	anion channel (SLAC)	1.09377	-0.581729	-0.542855	-0.113489	1.96696	0.0264445	-0.909712	0.626736	1.19306	-1.13897	-0.678843	-0.941381
7	HF_niS_SL_niS_SP_niS_SP_PEN	Cc034862	0.987362	24.2.5.1.1	Solute transport.carrier-mediated transport.BART superfamily.BASS family.2-keto acid transporter (BAT)	2-keto acid transporter (BAT)	0.190929	-1.16996	-0.577848	-0.484991	1.73336	-0.397366	-0.110106	0.81634	1.91258	-0.674829	-1.00947	-0.228643
7	HF_niS_SL_niS_SP_niS_SP_PEN	Cc020489	0.987284	3.2.3.3.1.1	Carbohydrate metabolism.starch metabolism.degradation.hydrolysis and phosphorolysis.amylase activities.alpha amylase	alpha amylase	0.295692	-1.4677	-0.903656	-0.535634	1.86896	0.647684	-0.373079	0.977931	1.07546	-1.02089	-0.662232	0.0974553
7	HF_niS_SL_niS_SP_niS_SP_PEN	Cc044836	0.986353	35.1	not assigned.annotated	Heavy metal-associated isoprenylated plant protein 36 OS=Arabidopsis thaliana (sp|q84j88|hip36_arath : 98.6)	1.27985	-0.647977	-0.813045	-0.216166	1.68025	0.0325927	-0.557556	0.151646	1.64667	-0.937167	-1.10588	-0.513216
7	HF_niS_SL_niS_SP_niS_SP_PEN	Cc020449	0.986109	24.3.7	Solute transport.channels.calcium-permeable channel (OSCA)	calcium-permeable channel (OSCA)	0.212986	-0.963422	-0.142001	-0.17669	2.18381	0.547674	0.211397	-0.13397	1.27571	-1.02466	-1.29907	-0.691764
7	HF_niS_SL_niS_SP_niS_SP_PEN	Cc047137	0.985052	35.1	not assigned.annotated	Uncharacterized mitochondrial protein AtMg00310 OS=Arabidopsis thaliana (sp|p93295|m310_arath : 120.0)	-0.0286792	-0.792736	-0.664606	-0.66137	2.38132	-0.0369252	-0.422564	-0.0334474	1.65912	-0.825343	-0.430345	-0.144421
7	HF_niS_SL_niS_SP_niS_SP_PEN	Cc009518	0.984789	1.1.1.2.1.1	Photosynthesis.photophosphorylation.photosystem II.PS-II complex.reaction center complex.component D1/PsbA	component PsbA/D1 of PS-II reaction center complex	0.792134	-0.697786	-0.518672	-0.581604	2.21779	-0.02468	-0.386039	-0.0852634	1.34769	-1.46765	-0.463817	-0.132105
7	HF_niS_SL_niS_SP_niS_SP_PEN	Cc030710	0.984361	35.1	not assigned.annotated	Glutamate--cysteine ligase, chloroplastic OS=Nicotiana tabacum (sp|q1w2l8|gsh1_tobac : 197.0)	1.27225	-0.7763	-0.536018	-0.46138	2.32612	-0.162543	-0.493267	0.171435	0.872593	-1.07045	-0.637381	-0.505049
7	HF_niS_SL_niS_SP_niS_SP_PEN	Cc008254	0.984267	15.5.2.3	RNA biosynthesis.transcriptional regulation.MYB transcription factor superfamily.transcription factor (GARP)	G2-like GARP transcription factor	1.03685	-0.355075	-0.638807	-0.729104	1.88877	0.269634	-1.29304	0.18369	1.51232	-0.701876	-0.737103	-0.436255
7	HF_niS_SL_niS_SP_niS_SP_PEN	Cc017579	0.984247	24.1.3.2.2	Solute transport.primary active transport.ABC superfamily.ABC2 family.subfamily ABCG transporter	subfamily ABCG transporter	-0.377157	-0.957626	-0.702816	-0.788524	2.29277	0.469942	-0.0592989	1.04604	0.964647	-0.896269	-0.386182	-0.605524
7	HF_niS_SL_niS_SP_niS_SP_PEN	Cc024526	0.984042	35.2	not assigned.not annotated	no hits & (original description: none)	0.305717	-1.02527	-0.89016	-0.804549	1.89417	0.535017	0.770403	0.598309	1.07704	-1.25051	-0.863935	-0.346226
7	HF_niS_SL_niS_SP_niS_SP_PEN	Cc026628	0.98353	27.8.2	Multi-process regulation.calcium-dependent signalling.calcium sensor (CML)	calcium sensor (CML)	0.578107	-0.615826	-0.373385	0.0986863	2.42577	0.112252	-1.03847	0.217236	0.995245	-0.935023	-1.03021	-0.434382
7	HF_niS_SL_niS_SP_niS_SP_PEN	Cc009363	0.982331	35.2	not assigned.not annotated	no hits & (original description: none)	0.985452	-1.11637	-0.955276	-0.0833338	1.62574	0.601561	-0.270422	0.695599	1.05452	-1.52437	-0.926263	-0.0868319
7	HF_niS_SL_niS_SP_niS_SP_PEN	Cc038268	0.981909	35.2	not assigned.not annotated	no hits & (original description: none)	1.01569	-0.905584	-0.383703	-0.658772	2.4941	0.00588751	-0.863308	0.246336	0.645515	-0.582268	-0.874921	-0.138973
7	HF_niS_SL_niS_SP_niS_SP_PEN	Cc044043	0.981875	35.2	not assigned.not annotated	no hits & (original description: none)	1.08639	-0.550614	-1.19201	-1.01652	1.43787	0.0526752	-0.551794	0.569563	1.81058	-0.463802	-0.883565	-0.298767
7	HF_niS_SL_niS_SP_niS_SP_PEN	Cc020068	0.980669	35.2	not assigned.not annotated	no hits & (original description: none)	0.317214	-0.590686	-0.608965	-0.985449	1.69317	0.0167887	-0.825711	0.530033	2.00166	-0.417	-1.09397	-0.0370821
7	HF_niS_SL_niS_SP_niS_SP_PEN	Cc044171	0.979163	35.2	not assigned.not annotated	no hits & (original description: none)	0.467483	-1.10667	-0.916642	-0.657823	1.63385	-0.150649	-0.338839	1.60779	1.23481	-0.802306	-0.840424	-0.130588
7	HF_niS_SL_niS_SP_niS_SP_PEN	Cc034106	0.97797	35.2	not assigned.not annotated	no hits & (original description: none)	-0.0397455	-1.39304	-0.838262	-0.74431	1.90116	0.330341	0.203651	0.664037	1.45953	-1.05145	-0.591256	0.0993469
7	HF_niS_SL_niS_SP_niS_SP_PEN	Cc034658	0.977448	1.1.9.1.4	Photosynthesis.photophosphorylation.ATP synthase complex.membrane CF0 subcomplex.subunit c	subunit c of membrane CF0 subcomplex of ATP synthase complex	0.233217	-0.850312	-0.695494	-0.331577	2.46885	-0.351642	-0.0581964	0.22424	1.17335	-1.26104	-0.620198	0.0687999
7	HF_niS_SL_niS_SP_niS_SP_PEN	Cc034658	0.977448	17.6.2.3.2	Protein biosynthesis.organelle machinery.plastidial ribosome biogenesis.small ribosomal subunit proteome.component uS2c	component uS2c of small ribosomal subunit proteome	0.233217	-0.850312	-0.695494	-0.331577	2.46885	-0.351642	-0.0581964	0.22424	1.17335	-1.26104	-0.620198	0.0687999
7	HF_niS_SL_niS_SP_niS_SP_PEN	Cc025604	0.97619	35.2	not assigned.not annotated	no hits & (original description: none)	1.10758	-0.824563	-0.526846	-0.367798	1.49465	1.09166	-0.295169	0.195452	1.29648	-1.01732	-0.860804	-1.29332
7	HF_niS_SL_niS_SP_niS_SP_PEN	Cc020491	0.972205	35.1	not assigned.annotated	Putative AC9 transposase OS=Zea mays (sp|p03010|trac9_maize : 92.0)	1.34428	-0.745123	-0.471171	-0.493794	1.713	0.755466	-0.607805	0.913416	0.561363	-1.32925	-0.953494	-0.686897
7	HF_niS_SL_niS_SP_niS_SP_PEN	Cc046882	0.967456	27.2.11.2	Multi-process regulation.Programmed Cell Death (PCD) system.vacuole-mediated cell death.metacaspase-like regulator (MCP1)	programmed cell death metacaspase-like regulator (MCP1)	0.97133	-1.07384	-0.315331	0.0826709	2.24028	-0.086743	-0.714764	0.66267	0.669177	-1.15128	-0.975956	-0.308218
7	HF_niS_SL_niS_SP_niS_SP_PEN	Cc030623	0.966092	27.8.2	Multi-process regulation.calcium-dependent signalling.calcium sensor (CML)	calcium sensor (CML)	0.302091	-0.605738	-0.179971	0.0170387	2.52669	-0.179726	-0.777144	0.176301	1.03066	-0.799316	-1.31002	-0.200866
7	HF_niS_SL_niS_SP_niS_SP_PEN	Cc027302	0.96596	24.2.2.3.2	Solute transport.carrier-mediated transport.MFS superfamily.OCT family.organic cation transporter (OCT)	organic cation transporter (OCT)	0.460776	0.0425879	-0.658258	-1.10883	2.33083	-0.309883	-0.167145	-0.173197	1.51158	-0.595497	-0.601647	-0.731322
7	HF_niS_SL_niS_SP_niS_SP_PEN	Cc012593	0.965064	35.2	not assigned.not annotated	no hits & (original description: none)	0.90436	-0.785691	-0.591672	-0.625554	1.70997	-0.777829	0.0650607	0.815998	1.65293	-0.906776	-0.69193	-0.768864
7	HF_niS_SL_niS_SP_niS_SP_PEN	Cc036018	0.963892	35.2	not assigned.not annotated	no hits & (original description: none)	0.295515	-0.537651	-0.0734737	-0.751177	2.53331	-0.284195	-0.401549	-0.162679	1.31638	-1.11996	-0.563667	-0.250852
7	HF_niS_SL_niS_SP_niS_SP_PEN	Cc011752	0.962565	5.1.7.1.1	Lipid metabolism.fatty acid metabolism.fatty acid desaturation.electron supply.NADH:cytochrome-b5 reductase (CBR1)	NADH:cytochrome-b5 reductase (CBR1)	1.17248	-0.732523	-0.666417	-0.143591	2.126	0.260639	-1.12446	-0.129663	1.08798	-0.592724	-1.09199	-0.165739
7	HF_niS_SL_niS_SP_niS_SP_PEN	Cc011752	0.962565	21.9.1.7.1.3.1	Cell wall organisation.cutin and suberin.cuticular lipid formation.alkane-forming pathway.CER1-CER3 alkane-forming complex.electron supply module.NADH:cytochrome-b5 reductase (CBR)	NADH:cytochrome-b5 reductase (CBR)	1.17248	-0.732523	-0.666417	-0.143591	2.126	0.260639	-1.12446	-0.129663	1.08798	-0.592724	-1.09199	-0.165739
7	HF_niS_SL_niS_SP_niS_SP_PEN	Cc033204	0.961723	35.1	not assigned.annotated	Heavy metal-associated isoprenylated plant protein 36 OS=Arabidopsis thaliana (sp|q84j88|hip36_arath : 97.4)	1.19715	-0.709617	-0.635136	-0.117148	2.09651	-0.0917657	-0.859339	0.0259765	1.25676	-1.1533	-0.709466	-0.300624
7	HF_niS_SL_niS_SP_niS_SP_PEN	Cc046029	0.961683	4.6.3.1	Amino acid metabolism.amino acid degradation.proline.proline dehydrogenase	proline dehydrogenase	-0.214557	-0.519781	-0.988438	-1.01244	2.52145	0.537054	0.184283	-0.248083	1.12907	-0.409956	-0.585228	-0.393376
7	HF_niS_SL_niS_SP_niS_SP_PEN	Cc029499	0.954539	1.1.2.4	Photosynthesis.photophosphorylation.cytochrome b6/f complex.component PetD/IV	component PetD/IV of cytochrome b6/f complex	-0.207211	-0.561911	-1.16027	-1.08605	2.42965	0.575854	-0.499184	0.293047	1.11678	-0.328034	-0.170364	-0.402311
7	HF_niS_SL_niS_SP_niS_SP_PEN	Cc047188	0.953248	24.2.3.4.1	Solute transport.carrier-mediated transport.APC superfamily.AAAP family.amino acid transporter (AAP)	amino acid transporter (AAP)	0.448056	-0.85614	-0.705813	-0.410243	1.71449	-0.11744	-0.207573	-0.0380016	2.08386	-1.31867	-0.565624	-0.0268951
7	HF_niS_SL_niS_SP_niS_SP_PEN	Cc008476	0.953111	35.2	not assigned.not annotated	no hits & (original description: none)	0.833277	-0.421498	-0.222413	-0.221009	1.34748	0.599413	-1.1191	0.347469	1.85681	-0.964081	-1.14263	-0.893724
7	HF_niS_SL_niS_SP_niS_SP_PEN	Cc007488	0.949403	18.4.2.3	Protein modification.phosphorylation.STE protein kinase superfamily.protein kinase (MAP4K)	protein kinase (MAP4K)	1.16377	-0.716792	-1.08213	-1.32232	1.68779	0.133145	0.578351	0.0939273	1.27475	-0.680811	-0.193333	-0.936352
7	HF_niS_SL_niS_SP_niS_SP_PEN	Cc017453	0.949383	35.2	not assigned.not annotated	no hits & (original description: none)	0.0107215	-0.849097	-1.24162	-0.764336	2.45102	0.420914	0.104505	0.345534	0.718926	-1.14836	-0.0501133	0.00190835
7	HF_niS_SL_niS_SP_niS_SP_PEN	Cc023227	0.948664	35.2	not assigned.not annotated	no hits & (original description: none)	0.862964	-1.52217	-0.459236	-0.656383	1.48775	0.0779632	-0.0652484	0.644813	1.45573	-1.46806	-0.578155	0.220042
7	HF_niS_SL_niS_SP_niS_SP_PEN	Cc014240	0.945576	1.1.1.3.5	Photosynthesis.photophosphorylation.photosystem II.assembly.assembly factor (HCF136)	protein involved in PS-II assembly (HCF136)	0.525495	-0.790016	0.0105416	-0.513099	2.06324	-0.532955	-0.889144	0.505511	1.49462	0.0267778	-1.27283	-0.628137
7	HF_niS_SL_niS_SP_niS_SP_PEN	Cc007707	0.939525	19.1.5.1	Protein homeostasis.protein quality control.cytosolic Hsp70 chaperone system.chaperone (Hsp70)	chaperone (Hsp70)	0.830186	-1.12667	-0.398367	0.322688	1.68283	0.565993	-1.08746	0.699321	0.991289	-1.29528	-1.13667	-0.047865
7	HF_niS_SL_niS_SP_niS_SP_PEN	Cc001323	0.938724	35.2	not assigned.not annotated	no hits & (original description: none)	1.2802	-0.491585	-0.348911	-0.595842	1.66184	0.67708	-1.11474	-0.218563	1.37053	-0.672287	-1.32344	-0.224284
7	HF_niS_SL_niS_SP_niS_SP_PEN	Cc032142	0.936181	27.8.2	Multi-process regulation.calcium-dependent signalling.calcium sensor (CML)	calcium sensor (CML)	-0.453608	-0.853894	-0.668021	-1.11042	1.82435	0.189268	-0.193623	1.67915	1.09711	-0.499277	-0.8223	-0.188729
7	HF_niS_SL_niS_SP_niS_SP_PEN	Cc007286	0.935494	35.2	not assigned.not annotated	no hits & (original description: none)	0.602167	-0.583719	-0.758124	-0.188175	2.16993	-0.652027	-1.0667	0.445599	1.54587	-0.568779	-0.639854	-0.306182
7	HF_niS_SL_niS_SP_niS_SP_PEN	Cc035098	0.935176	24.2.1.5	Solute transport.carrier-mediated transport.DMT superfamily.solute transporter (UmamiT)	solute transporter (UmamiT)	0.140836	-0.0197528	-0.911777	-1.37133	1.43447	0.730724	-0.0477551	1.28327	1.20443	-0.407305	-0.606585	-1.42922
7	HF_niS_SL_niS_SP_niS_SP_PEN	Cc035387	0.933725	35.1	not assigned.annotated	Probable RNA-binding protein ARP1 OS=Arabidopsis thaliana (sp|q9m1s3|arp1_arath : 145.0)	0.523959	-0.17682	-0.199297	-1.178	1.95631	-0.454998	-0.772333	0.180628	1.83331	-0.695212	-0.856257	-0.161286
7	HF_niS_SL_niS_SP_niS_SP_PEN	Cc037677	0.929742	24.2.2.9	Solute transport.carrier-mediated transport.MFS superfamily.anion transporter (NRT1/PTR)	anion transporter (NRT1/PTR)	0.977298	-0.720187	-0.425692	-0.439062	1.14715	0.697714	0.143377	1.33103	0.909552	-1.69523	-0.935089	-0.990863
7	HF_niS_SL_niS_SP_niS_SP_PEN	Cc044460	0.929627	35.2	not assigned.not annotated	no hits & (original description: none)	0.12805	-0.046475	-1.09066	-0.433314	1.92364	1.00001	-1.3588	0.580275	0.925227	-0.126895	-1.35134	-0.149713
7	HF_niS_SL_niS_SP_niS_SP_PEN	Cc017942	0.928258	15.5.2.3	RNA biosynthesis.transcriptional regulation.MYB transcription factor superfamily.transcription factor (GARP)	G2-like GARP transcription factor	1.26156	-0.688586	-0.546374	-0.3063	1.46716	0.826476	-1.60923	0.370674	1.19582	-0.689666	-0.99611	-0.285427
7	HF_niS_SL_niS_SP_niS_SP_PEN	Cc027537	0.925597	15.5.22.1	RNA biosynthesis.transcriptional regulation.WRKY transcription factor activity.transcription factor (WRKY)	transcription factor (WRKY)	0.758051	-0.912362	-0.96254	-0.697091	0.914899	0.523125	0.439448	1.5714	1.18564	-0.45756	-1.16728	-1.19573
7	HF_niS_SL_niS_SP_niS_SP_PEN	Cc001529	0.923901	35.2	not assigned.not annotated	no hits & (original description: none)	1.07441	0.152236	-0.514901	-0.583476	1.48439	0.663448	-1.21929	0.304356	1.40493	-0.702245	-1.47764	-0.586218
7	HF_niS_SL_niS_SP_niS_SP_PEN	Cc016358	0.920191	35.2	not assigned.not annotated	no hits & (original description: none)	0.517724	-1.39254	-0.523005	0.139315	1.04075	0.182184	-0.0680535	1.45701	1.53594	-1.23788	-0.846992	-0.804443
7	HF_niS_SL_niS_SP_niS_SP_PEN	Cc018656	0.915372	10.1.1	Redox homeostasis.controlled reactive oxygen generation.NADPH-oxidase (Rboh)	NADPH-oxidase (Rboh)	0.88783	-0.929019	-0.550255	-0.22594	1.52722	-0.116974	-1.20705	0.987046	1.5265	-1.26835	-0.116138	-0.514869
7	HF_niS_SL_niS_SP_niS_SP_PEN	Cc027215	0.91385	50.2.7	Enzyme classification.EC_2 transferases.EC_2.7 transferase transferring phosphorus-containing group	Hevamine-A OS=Hevea brasiliensis (sp|p23472|chly_hevbr : 340.0) & Enzyme classification.EC_2 transferases.EC_2.7 transferase transferring phosphorus-containing group(50.2.7 : 105.7)	0.793109	-0.707136	-0.40912	-0.130061	1.83634	-0.521969	-0.399661	-0.0473957	1.95396	-0.458231	-0.835728	-1.07411
7	HF_niS_SL_niS_SP_niS_SP_PEN	Cc007702	0.912944	35.2	not assigned.not annotated	no hits & (original description: none)	0.708623	-0.826823	-0.580408	0.294394	1.41547	0.654153	-1.20006	0.225596	1.61793	-1.02854	-1.33764	0.0573032
7	HF_niS_SL_niS_SP_niS_SP_PEN	Cc005205	0.911545	35.1	not assigned.annotated	Late embryogenesis abundant protein D-34 OS=Gossypium hirsutum (sp|p09444|lea34_goshi : 214.0)	0.0979755	-0.767099	-0.613044	-0.123005	2.76749	-0.589426	-0.330947	0.276934	0.817477	-0.996387	-0.345976	-0.193989
7	HF_niS_SL_niS_SP_niS_SP_PEN	Cc031547	0.910942	50.1.13	Enzyme classification.EC_1 oxidoreductases.EC_1.14 oxidoreductase acting on paired donor with incorporation or reduction of molecular oxygen	Cytochrome P450 78A5 OS=Arabidopsis thaliana (sp|q9lmx7|c78a5_arath : 635.0) & Enzyme classification.EC_1 oxidoreductases.EC_1.14 oxidoreductase acting on paired donor with incorporation or reduction of molecular oxygen(50.1.13 : 311.6)	0.231936	-0.814307	-0.795851	-0.624229	1.92839	1.43379	-0.766961	1.18581	0.0390914	-0.827527	-0.89177	-0.0983727
7	HF_niS_SL_niS_SP_niS_SP_PEN	Cc000737	0.91056	35.2	not assigned.not annotated	no hits & (original description: none)	0.298952	-0.4724	-0.225702	-0.305843	1.10919	0.793157	-0.132698	-0.20966	2.25538	-1.05951	-1.41895	-0.631915
7	HF_niS_SL_niS_SP_niS_SP_PEN	Cc038222	0.908778	18.4.2.3	Protein modification.phosphorylation.STE protein kinase superfamily.protein kinase (MAP4K)	protein kinase (MAP4K)	1.18092	-0.868125	-0.39291	-1.18073	1.23601	0.629466	0.862308	-0.0153763	1.34794	-0.948086	-0.604923	-1.24651
7	HF_niS_SL_niS_SP_niS_SP_PEN	Cc016820	0.905688	35.2	not assigned.not annotated	no hits & (original description: none)	1.02995	-0.503674	-0.0176705	-0.650069	1.86026	0.380468	-0.240821	0.434487	0.763455	-0.00419704	-1.23479	-1.8174
7	HF_niS_SL_niS_SP_niS_SP_PEN	Cc028409	0.905672	15.5.17	RNA biosynthesis.transcriptional regulation.transcription factor (NAC)	transcription factor (NAC)	-0.00464534	-0.920265	-0.953355	-0.4562	2.42973	-0.191699	-0.183658	-0.384731	1.57844	-0.099031	-0.206089	-0.608495
7	HF_niS_SL_niS_SP_niS_SP_PEN	Cc016241	0.905274	35.2	not assigned.not annotated	no hits & (original description: none)	0.0809623	-0.860441	-0.0351836	-0.169208	2.66502	-0.583558	-0.456447	0.0994474	1.13323	-0.875556	-0.579873	-0.41839
7	HF_niS_SL_niS_SP_niS_SP_PEN	Cc021664	0.902171	11.10.1.3.2	Phytohormone action.signalling peptides.NCRP (non-cysteine-rich-peptide) category.CEP-peptide activity.CEP-peptide receptor (CEPR)	CEP-peptide receptor (CEPR)	0.693921	-0.660444	-0.326568	-0.353985	2.09232	-0.326236	-1.04771	0.703888	1.13572	-1.42795	-0.646106	0.163147
7	HF_niS_SL_niS_SP_niS_SP_PEN	Cc021664	0.902171	18.4.1.11	Protein modification.phosphorylation.TKL protein kinase superfamily.protein kinase (LRR-XI)	protein kinase (LRR-XI)	0.693921	-0.660444	-0.326568	-0.353985	2.09232	-0.326236	-1.04771	0.703888	1.13572	-1.42795	-0.646106	0.163147
7	HF_niS_SL_niS_SP_niS_SP_PEN	Cc021664	0.902171	25.1.1.2	Nutrient uptake.nitrogen assimilation.systemic nitrogen signalling.CEP-receptor kinase (CEPR)	systemic nitrogen signalling CEP-receptor kinase (CEPR)	0.693921	-0.660444	-0.326568	-0.353985	2.09232	-0.326236	-1.04771	0.703888	1.13572	-1.42795	-0.646106	0.163147
7	HF_niS_SL_niS_SP_niS_SP_PEN	Cc010368	0.901917	35.2	not assigned.not annotated	no hits & (original description: none)	-0.171958	-0.941654	-1.33939	-1.03221	1.97202	-0.0114712	0.17938	0.646401	1.58911	-0.388988	-0.0467989	-0.454438
7	HF_niS_SL_niS_SP_niS_SP_PEN	Cc008707	0.90144	35.1	not assigned.annotated	F-box protein PP2-B1 OS=Arabidopsis thaliana (sp|q6npt8|pp2b1_arath : 186.0)	0.507899	-0.999962	-1.21342	-1.18733	0.90196	1.2437	-0.212613	1.00413	1.4778	-0.547791	0.00652716	-0.980901
7	HF_niS_SL_niS_SP_niS_SP_PEN	Cc015061	0.899977	15.5.48	RNA biosynthesis.transcriptional regulation.plant-specific transcription factor (ALOG)	plant-specific transcription factor (ALOG)	0.776281	-1.70582	-0.948454	-0.508128	0.962048	1.39062	0.503801	0.322895	1.26534	-0.942719	-0.556365	-0.559501
7	HF_niS_SL_niS_SP_niS_SP_PEN	Cc005792	0.896953	10.5.7	Redox homeostasis.ascorbate-based redox regulation.cyt-b561 electron shuttle hemoprotein (CYBASC)	cyt-b561 electron shuttle hemoprotein (CYBASC)	1.19185	-0.728699	-0.652766	-0.216827	2.34821	-0.412098	-0.402914	-0.403637	1.1458	-0.705618	-0.780148	-0.383152
7	HF_niS_SL_niS_SP_niS_SP_PEN	Cc026203	0.8968	11.10.1.3.2	Phytohormone action.signalling peptides.NCRP (non-cysteine-rich-peptide) category.CEP-peptide activity.CEP-peptide receptor (CEPR)	CEP-peptide receptor (CEPR)	0.605256	-0.659599	-0.273892	-0.273887	2.0639	0.432424	-0.979888	0.721285	0.535648	-1.81785	-0.660192	0.306791
7	HF_niS_SL_niS_SP_niS_SP_PEN	Cc026203	0.8968	18.4.1.11	Protein modification.phosphorylation.TKL protein kinase superfamily.protein kinase (LRR-XI)	protein kinase (LRR-XI)	0.605256	-0.659599	-0.273892	-0.273887	2.0639	0.432424	-0.979888	0.721285	0.535648	-1.81785	-0.660192	0.306791
7	HF_niS_SL_niS_SP_niS_SP_PEN	Cc026203	0.8968	25.1.1.2	Nutrient uptake.nitrogen assimilation.systemic nitrogen signalling.CEP-receptor kinase (CEPR)	systemic nitrogen signalling CEP-receptor kinase (CEPR)	0.605256	-0.659599	-0.273892	-0.273887	2.0639	0.432424	-0.979888	0.721285	0.535648	-1.81785	-0.660192	0.306791
7	HF_niS_SL_niS_SP_niS_SP_PEN	Cc003977	0.895624	35.2	not assigned.not annotated	no hits & (original description: none)	-0.0463752	-0.558339	-0.849241	-0.879704	1.86658	0.340253	-0.948485	0.522515	1.68292	-1.14433	-0.364821	0.379026
7	HF_niS_SL_niS_SP_niS_SP_PEN	Cc005920	0.893181	35.2	not assigned.not annotated	no hits & (original description: none)	1.13242	-0.480201	-0.467404	-0.451604	1.86337	-0.377179	-0.866208	-0.115263	1.80053	-0.80347	-0.752597	-0.4824
7	HF_niS_SL_niS_SP_niS_SP_PEN	Cc005571	0.890948	35.2	not assigned.not annotated	no hits & (original description: none)	0.424769	-0.509749	-0.0750302	-0.433447	2.14238	-0.36745	-1.29192	0.225901	1.65055	-0.870042	-0.586941	-0.309023
7	HF_niS_SL_niS_SP_niS_SP_PEN	Cc033843	0.888674	35.2	not assigned.not annotated	no hits & (original description: none)	0.700436	-0.663874	-0.514479	-0.322009	1.56996	-0.698475	-0.227962	0.885096	1.77714	-1.38454	-0.8835	-0.237796
7	HF_niS_SL_niS_SP_niS_SP_PEN	Cc012125	0.885357	1.1.9.3.1	Photosynthesis.photophosphorylation.ATP synthase complex.assembly.assembly factor (CGL160)	factor involved in ATP synthase complex assembly (CGL160)	0.484968	-1.14986	-0.305813	-0.716872	2.04011	-0.742457	0.0212682	0.0333474	1.79446	-0.698843	-0.627966	-0.132342
7	HF_niS_SL_niS_SP_niS_SP_PEN	Cc005522	0.885259	50.1.13	Enzyme classification.EC_1 oxidoreductases.EC_1.14 oxidoreductase acting on paired donor with incorporation or reduction of molecular oxygen	Cytochrome P450 78A5 OS=Arabidopsis thaliana (sp|q9lmx7|c78a5_arath : 617.0) & Enzyme classification.EC_1 oxidoreductases.EC_1.14 oxidoreductase acting on paired donor with incorporation or reduction of molecular oxygen(50.1.13 : 309.4)	0.376254	-0.946023	-0.588254	-0.408274	1.81826	1.56784	-1.0213	1.01315	0.0312966	-0.976034	-0.812687	-0.054233
7	HF_niS_SL_niS_SP_niS_SP_PEN	Cc013224	0.885131	15.5.1.5	RNA biosynthesis.transcriptional regulation.C2C2 transcription factor superfamily.transcription factor (DOF)	transcription factor (DOF)	-0.290577	-1.17047	-0.909098	-0.434806	1.45266	1.08222	-0.898588	1.15856	1.20342	-0.624766	-1.02547	0.456914
7	HF_niS_SL_niS_SP_niS_SP_PEN	Cc033489	0.884561	11.10.1.6.1	Phytohormone action.signalling peptides.NCRP (non-cysteine-rich-peptide) category.DVL/ROT-peptide activity.DVL/RTFL-precursor polypeptide	DVL/RTFL precursor polypeptide	-0.700623	-0.807068	-0.0112862	0.0104067	2.49224	-0.184173	-0.0204991	1.12928	0.53791	-0.99742	-0.76318	-0.685588
7	HF_niS_SL_niS_SP_niS_SP_PEN	Cc040344	0.88219	35.2	not assigned.not annotated	no hits & (original description: none)	0.903287	-0.885031	-0.252942	-0.208449	1.79753	-0.83129	-0.558018	0.73819	1.60838	-0.753513	-1.04955	-0.508595
7	HF_niS_SL_niS_SP_niS_SP_PEN	Cc017122	0.879757	15.5.17	RNA biosynthesis.transcriptional regulation.transcription factor (NAC)	transcription factor (NAC)	0.22464	-0.825271	-1.13172	-0.666765	2.43212	-0.56886	-0.0708145	-0.118138	1.44971	-0.212849	-0.316268	-0.195788
7	HF_niS_SL_niS_SP_niS_SP_PEN	Cc017646	0.876535	35.2	not assigned.not annotated	no hits & (original description: none)	0.193632	-1.21005	-0.5444	-0.19193	1.83135	-0.169501	-0.81329	1.53718	0.881862	-1.20382	-0.646879	0.335844
7	HF_niS_SL_niS_SP_niS_SP_PEN	Cc035709	0.873595	35.2	not assigned.not annotated	no hits & (original description: none)	0.70452	-0.866907	-0.256709	-0.673182	2.56917	-0.262437	-0.676108	-0.671995	1.13203	-0.193191	-0.479558	-0.325634
7	HF_niS_SL_niS_SP_niS_SP_PEN	Cc030433	0.869711	35.2	not assigned.not annotated	no hits & (original description: none)	-0.337216	-1.10901	-0.920197	-0.424128	2.19245	-0.646135	-0.0383363	0.8966	1.46899	-0.499039	-0.398214	-0.185764
7	HF_niS_SL_niS_SP_niS_SP_PEN	Cc040204	0.869443	50.2.7	Enzyme classification.EC_2 transferases.EC_2.7 transferase transferring phosphorus-containing group	Serine/threonine-protein kinase RIPK OS=Arabidopsis thaliana (sp|q9zuf4|ripk_arath : 192.0) & Enzyme classification.EC_2 transferases.EC_2.7 transferase transferring phosphorus-containing group(50.2.7 : 40.8)	0.0601321	-0.964917	-0.0662429	0.387111	1.7837	-0.153014	-0.640986	0.396709	1.78059	-1.11298	-1.30427	-0.16584
7	HF_niS_SL_niS_SP_niS_SP_PEN	Cc030835	0.867791	50.2.4	Enzyme classification.EC_2 transferases.EC_2.4 glycosyltransferase	UDP-glycosyltransferase 73C3 OS=Arabidopsis thaliana (sp|q9zq96|u73c3_arath : 419.0) & Enzyme classification.EC_2 transferases.EC_2.4 glycosyltransferase(50.2.4 : 188.0)	0.97165	-0.465827	-0.29532	-0.0464249	1.52672	0.0799285	-0.155612	0.667498	1.177	-1.92799	-1.34335	-0.188281
7	HF_niS_SL_niS_SP_niS_SP_PEN	Cc027293	0.865733	15.5.2.3	RNA biosynthesis.transcriptional regulation.MYB transcription factor superfamily.transcription factor (GARP)	G2-like GARP transcription factor	1.20072	-0.733245	-0.383297	0.197023	1.91411	0.0281219	-1.06278	0.676986	0.756689	-1.41184	-0.989653	-0.192822
7	HF_niS_SL_niS_SP_niS_SP_PEN	Cc027293	0.865733	28.1.3.3	Plant reproduction.flowering.flowering modulation.regulatory protein (FE)	regulatory protein (FE) of florigen biosynthesis	1.20072	-0.733245	-0.383297	0.197023	1.91411	0.0281219	-1.06278	0.676986	0.756689	-1.41184	-0.989653	-0.192822
7	HF_niS_SL_niS_SP_niS_SP_PEN	Cc022283	0.865434	24.2.1.5	Solute transport.carrier-mediated transport.DMT superfamily.solute transporter (UmamiT)	solute transporter (UmamiT)	0.875527	-1.14601	-0.476539	0.182219	1.17903	0.689394	-1.3133	1.20029	1.06835	-1.34102	-0.825038	-0.0929095
7	HF_niS_SL_niS_SP_niS_SP_PEN	Cc000313	0.864496	24.2.2.9	Solute transport.carrier-mediated transport.MFS superfamily.anion transporter (NRT1/PTR)	anion transporter (NRT1/PTR)	0.750265	-1.39295	-0.849088	-0.842688	1.50329	0.717902	-0.888011	0.551842	1.23678	-1.24766	0.280788	0.179539
7	HF_niS_SL_niS_SP_niS_SP_PEN	Cc031057	0.86437	35.2	not assigned.not annotated	no hits & (original description: none)	0.868355	-0.531976	-0.427172	0.168138	1.93202	-0.53411	-0.982896	0.424041	1.58108	-0.857631	-0.884858	-0.754994
7	HF_niS_SL_niS_SP_niS_SP_PEN	Cc016943	0.859704	27.8.2	Multi-process regulation.calcium-dependent signalling.calcium sensor (CML)	calcium sensor (CML)	0.603012	-1.29215	-0.339062	0.191718	2.39257	0.510921	0.149387	0.544274	-0.283254	-1.19092	-0.947379	-0.339123
7	HF_niS_SL_niS_SP_niS_SP_PEN	Cc034141	0.857356	4.6.3.1	Amino acid metabolism.amino acid degradation.proline.proline dehydrogenase	proline dehydrogenase	-0.0426943	-0.00236138	-0.770666	-1.49578	2.44175	-0.157976	-0.259303	-0.0288166	1.26845	-0.681664	-0.161925	-0.109015
7	HF_niS_SL_niS_SP_niS_SP_PEN	Cc001099	0.85407	14.3.6.1	DNA damage response.homologous recombination repair (HR).single-strand annealing (SSA) pathway.protein factor (RAD51B)	protein factor (RAD51B) of single-strand annealing (SSA) pathway	0.34426	-1.25582	-0.285125	-0.29472	2.28191	-0.403785	-0.66668	-0.088761	1.56949	-0.847578	-0.363269	0.0100827
7	HF_niS_SL_niS_SP_niS_SP_PEN	Cc031699	0.850036	15.5.14	RNA biosynthesis.transcriptional regulation.transcription factor (MADS/AGL)	transcription factor (MADS/AGL)	-0.360811	-0.888071	-0.567694	-0.0171618	2.22248	-0.168397	-1.05949	1.11197	1.03338	-1.11354	-0.325921	0.133253
7	HF_niS_SL_niS_SP_niS_SP_PEN	Cc031699	0.850036	28.1.4.8	Plant reproduction.flowering.floral meristem identity control.regulatory protein (SEPALLATA)	regulatory protein (SEPALLATA) of floral meristem identity control	-0.360811	-0.888071	-0.567694	-0.0171618	2.22248	-0.168397	-1.05949	1.11197	1.03338	-1.11354	-0.325921	0.133253
7	HF_niS_SL_niS_SP_niS_SP_PEN	Cc038079	0.848065	12.3.4.2.3	Chromatin organisation.post-translational histone modification.PRC1 bifunctional histone ubiquitination and methylation reader complex.associated factors.regulatory protein (VAL)	regulatory protein (VAL) of PRC1 complex	0.277031	-0.0302752	-0.600754	-1.0048	1.76347	0.847041	-0.825808	0.0358785	1.23099	0.674506	-0.816907	-1.55037
7	HF_niS_SL_niS_SP_niS_SP_PEN	Cc038079	0.848065	15.5.5.4	RNA biosynthesis.transcriptional regulation.B3 transcription factor superfamily.transcription factor (LAV-VAL)	transcription factor (LAV-VAL)	0.277031	-0.0302752	-0.600754	-1.0048	1.76347	0.847041	-0.825808	0.0358785	1.23099	0.674506	-0.816907	-1.55037
7	HF_niS_SL_niS_SP_niS_SP_PEN	Cc005596	0.846333	35.2	not assigned.not annotated	no hits & (original description: none)	0.765013	-0.214019	0.15526	-0.235952	1.58396	0.324874	-0.869976	0.5885	1.25031	-1.6352	-1.51501	-0.19776
7	HF_niS_SL_niS_SP_niS_SP_PEN	Cc019408	0.844495	35.1	not assigned.annotated	Probable RNA-binding protein ARP1 OS=Arabidopsis thaliana (sp|q9m1s3|arp1_arath : 144.0)	0.759905	0.0424834	0.015106	-0.895766	1.69856	-0.292431	-0.553394	-0.0984645	1.9762	-1.04963	-0.943284	-0.659292
7	HF_niS_SL_niS_SP_niS_SP_PEN	Cc007288	0.839963	35.2	not assigned.not annotated	no hits & (original description: none)	0.986714	0.126425	-0.587022	-0.182524	2.35661	-0.22544	-1.12566	-0.218847	1.05002	-0.595933	-0.780133	-0.804213
7	HF_niS_SL_niS_SP_niS_SP_PEN	Cc022329	0.837666	15.5.15	RNA biosynthesis.transcriptional regulation.transcription factor (C2H2-ZF)	C2H2 zinc finger transcription factor	0.23505	-0.680698	0.193106	-0.615763	1.90638	-0.610817	0.106179	1.00375	1.20316	-1.76485	-0.505904	-0.469607
7	HF_niS_SL_niS_SP_niS_SP_PEN	Cc004113	0.833234	35.1	not assigned.annotated	Purple acid phosphatase 17 OS=Arabidopsis thaliana (sp|q9scx8|ppa17_arath : 434.0)	0.273653	-1.12361	-0.931218	-0.960954	1.28873	-0.604617	0.425606	1.61654	1.4794	-0.785607	-0.250451	-0.427472
7	HF_niS_SL_niS_SP_niS_SP_PEN	Cc006697	0.829777	15.5.7.1	RNA biosynthesis.transcriptional regulation.AP2/ERF transcription factor superfamily.transcription factor (ERF)	transcription factor (ERF)	-0.864418	-0.983916	-0.523162	-0.158001	1.40763	0.295086	0.0957871	0.39882	2.15027	-0.0110328	-1.39991	-0.40715
7	HF_niS_SL_niS_SP_niS_SP_PEN	Cc005182	0.825551	25.4.1.1.1	Nutrient uptake.transition metal homeostasis.uptake systems.reduction-based strategy.metal ion-chelate reductase (FRO)	metal ion-chelate reductase (FRO)	-0.282703	-0.63956	-1.3548	-0.693414	1.67192	0.145066	-0.118164	0.421583	2.0505	-0.954989	0.018688	-0.26413
7	HF_niS_SL_niS_SP_niS_SP_PEN	Cc001561	0.822932	35.2	not assigned.not annotated	no hits & (original description: none)	0.0120852	-0.163049	0.467134	-0.475748	2.61016	-0.200047	-0.293109	0.293118	0.467501	-0.187692	-1.10891	-1.42144
7	HF_niS_SL_niS_SP_niS_SP_PEN	Cc037165	0.822396	35.2	not assigned.not annotated	no hits & (original description: none)	0.79708	-0.60673	-0.497078	-0.157746	2.44805	-0.60673	-0.60673	-0.386218	1.35443	-0.60673	-0.60673	-0.52487
7	HF_niS_SL_niS_SP_niS_SP_PEN	Cc015080	0.818553	4.6.8.3	Amino acid metabolism.amino acid degradation.aromatic amino acids.aromatic amino acid decarboxylase	aromatic amino acid decarboxylase	-0.888696	-1.31678	-0.64563	-0.428113	1.64681	0.924405	0.296541	1.22139	0.889678	0.196251	-0.72127	-1.17459
7	HF_niS_SL_niS_SP_niS_SP_PEN	Cc026358	0.818084	12.3.4.2.3	Chromatin organisation.post-translational histone modification.PRC1 bifunctional histone ubiquitination and methylation reader complex.associated factors.regulatory protein (VAL)	regulatory protein (VAL) of PRC1 complex	-0.164727	-0.334127	-1.22648	-1.73111	1.9539	0.529663	0.293017	0.0268674	1.28181	0.0849861	0.0107903	-0.72459
7	HF_niS_SL_niS_SP_niS_SP_PEN	Cc026358	0.818084	15.5.5.4	RNA biosynthesis.transcriptional regulation.B3 transcription factor superfamily.transcription factor (LAV-VAL)	transcription factor (LAV-VAL)	-0.164727	-0.334127	-1.22648	-1.73111	1.9539	0.529663	0.293017	0.0268674	1.28181	0.0849861	0.0107903	-0.72459
7	HF_niS_SL_niS_SP_niS_SP_PEN	Cc000219	0.817742	35.2	not assigned.not annotated	no hits & (original description: none)	0.266886	-0.628165	-0.420008	0.131999	2.40225	-0.712367	-0.365042	0.0598567	1.41236	-0.938487	-1.00374	-0.205544
7	HF_niS_SL_niS_SP_niS_SP_PEN	Cc029638	0.815814	50.2.4	Enzyme classification.EC_2 transferases.EC_2.4 glycosyltransferase	UDP-glycosyltransferase 90A1 OS=Arabidopsis thaliana (sp|q9zvx4|u90a1_arath : 381.0) & Enzyme classification.EC_2 transferases.EC_2.4 glycosyltransferase(50.2.4 : 167.1)	0.693791	-0.105293	-0.115219	-0.789763	1.77156	0.487075	0.258871	-0.679171	1.28825	-1.56	-1.36399	0.11389
7	HF_niS_SL_niS_SP_niS_SP_PEN	Cc012327	0.815507	2.3.6.2.1	Cellular respiration.tricarboxylic acid cycle.succinate dehydrogenase complex.assembly.flavinylation factor (SDHAF2)	succinate dehydrogenase flavinylation factor (SDHAF2)	0.051501	-1.28952	-0.377228	0.131151	2.27502	-0.345712	-0.236952	0.404115	1.13097	-1.46134	-0.461857	0.179859
7	HF_niS_SL_niS_SP_niS_SP_PEN	Cc009592	0.81062	15.5.15	RNA biosynthesis.transcriptional regulation.transcription factor (C2H2-ZF)	C2H2 zinc finger transcription factor	1.49852	-0.0780552	-0.376118	-0.401997	1.48567	-0.180943	-0.699546	0.944682	1.06164	-1.41834	-0.928422	-0.907089
7	HF_niS_SL_niS_SP_niS_SP_PEN	Cc025183	0.808946	35.2	not assigned.not annotated	no hits & (original description: none)	0.578748	-1.09434	-0.621534	-0.507061	2.1807	-0.771871	-0.599678	1.15188	0.744299	-1.04138	-0.281664	0.261912
7	HF_niS_SL_niS_SP_niS_SP_PEN	Cc030429	0.805709	35.1	not assigned.annotated	Serine/threonine-protein phosphatase 7 long form homolog OS=Arabidopsis thaliana (sp|q9lng5|ppp7l_arath : 100.0)	0.216469	-0.881939	0.114142	-0.728122	2.35884	-0.793404	-0.176114	-0.101305	1.58036	-0.698173	-0.533497	-0.357258
7	HF_niS_SL_niS_SP_niS_SP_PEN	Cc004325	0.802749	11.2.1.1.2	Phytohormone action.auxin.biosynthesis.indole-3-pyruvic acid (IPyA) pathway.flavin-dependent monooxygenase (YUCCA)	flavin-dependent monooxygenase (YUCCA)	0.710723	-0.384223	-0.13621	-0.962388	1.87185	0.988148	1.01425	-0.875815	0.626448	-1.05042	-0.84445	-0.957903
7	HF_niS_SL_niS_SP_niS_SP_PEN	Cc004793	0.800564	35.2	not assigned.not annotated	no hits & (original description: none)	0.107274	-0.964086	-0.461548	-0.580757	1.63904	-0.514633	-0.0231919	0.0720128	2.29821	-0.804774	-0.788566	0.0210215
7	HF_niS_SL_niS_SP_niS_SP_PEN	Cc017564	0.800266	11.10.1.2.1	Phytohormone action.signalling peptides.NCRP (non-cysteine-rich-peptide) category.phytosulfokine activity.pythosulfokine precursor polypeptide (PSK)	pythosulfokine precursor polypeptide (PSK)	-0.224312	-1.19837	-1.02105	-0.514726	1.79438	0.91115	-0.586948	1.55467	0.304686	-0.848453	-0.6181	0.447069
7	HF_niS_SL_niS_SP_niS_SP_PEN	Cc012813	0.797823	35.2	not assigned.not annotated	no hits & (original description: none)	0.616886	-0.30882	0.101517	-0.677558	1.01821	0.115991	-0.806463	0.926335	1.768	-1.39787	-1.54313	0.186903
7	HF_niS_SL_niS_SP_niS_SP_PEN	Cc010700	0.797462	35.2	not assigned.not annotated	no hits & (original description: none)	0.172161	-0.723019	-0.450802	0.00808265	1.72675	0.0389564	-1.16262	0.602295	1.52171	-1.39903	-0.947578	0.61309
7	HF_niS_SL_niS_SP_niS_SP_PEN	Cc025277	0.796595	35.2	not assigned.not annotated	no hits & (original description: none)	-0.689798	0.159196	-0.763863	-0.967809	2.6886	-0.00326481	-0.137983	-0.101379	0.929626	-0.603163	0.170763	-0.68092
7	HF_niS_SL_niS_SP_niS_SP_PEN	Cc031068	0.796311	35.2	not assigned.not annotated	no hits & (original description: none)	-0.100217	-0.884956	-0.432567	-0.569341	2.01657	-0.953567	0.428825	0.660357	1.60769	-1.07974	-0.112975	-0.580071
7	HF_niS_SL_niS_SP_niS_SP_PEN	Cc025908	0.793945	35.2	not assigned.not annotated	no hits & (original description: none)	0.274826	0.229588	-0.704991	-1.50191	1.52685	-0.0754081	-0.313165	-0.0899238	1.87317	0.648213	-0.976071	-0.891181
7	HF_niS_SL_niS_SP_niS_SP_PEN	Cc006512	0.791568	24.3.2.2	Solute transport.channels.VIC superfamily.voltage-gated potassium cation channel (AKT/SKOR/GORK)	voltage-gated potassium cation channel (AKT/SKOR/GORK)	1.00861	-0.00138639	-0.690785	-0.98328	1.51955	0.368377	-1.47959	-0.418888	1.76565	-0.140302	-0.206762	-0.741191
7	HF_niS_SL_niS_SP_niS_SP_PEN	Cc025227	0.784239	35.1	not assigned.annotated	Peroxidase 10 OS=Arabidopsis thaliana (sp|q9fx85|per10_arath : 384.0)	0.179687	-1.41952	-0.933189	-0.79288	1.43526	0.837125	-0.591359	1.85237	0.396022	-0.82862	0.104155	-0.239047
7	HF_niS_SL_niS_SP_niS_SP_PEN	Cc034201	0.783013	35.1	not assigned.annotated	Histone H3-lysine(4) N-trimethyltransferase ATX1 OS=Arabidopsis thaliana (sp|q9c5x4|atx1_arath : 121.0)	0.881257	0.510383	-0.581242	-1.48263	1.87557	0.0717774	0.455535	-0.833157	1.21208	-0.524914	-0.760369	-0.824291
7	HF_niS_SL_niS_SP_niS_SP_PEN	Cc031166	0.768559	35.2	not assigned.not annotated	no hits & (original description: none)	0.508932	-0.809025	-0.855012	-1.08095	2.08307	-0.401281	-0.66584	0.41144	1.4244	-0.898778	-0.172605	0.455651
7	HF_niS_SL_niS_SP_niS_SP_PEN	Cc006051	0.765883	19.2.2.1.4.3.3.1	Protein homeostasis.ubiquitin-proteasome system.ubiquitin-fold protein conjugation.ubiquitin conjugation (ubiquitylation).ubiquitin-ligase E3 activities.RING-domain E3 ligase activities.RING-H2-class ligase activities.ATL-subclass ligase	RING-H2-class E3 ATL-subclass ubiquitin ligase	0.0678804	-0.576339	-0.0460609	0.284151	2.52874	-0.669749	-0.283426	-0.0878369	1.21753	-0.628961	-1.16809	-0.637836
7	HF_niS_SL_niS_SP_niS_SP_PEN	Cc037308	0.765757	13.2.1.3.1	Cell division.cell cycle organisation.cell cycle control.CYCLIN-dependent protein kinase inhibitor activities.inhibitor (KRP/ICK)	cyclin-dependent kinase inhibitor (KRP/ICK)	0.0201893	-1.34421	-0.984973	-1.05838	2.35654	0.236317	-0.320964	0.252253	0.687533	0.305438	0.537247	-0.686982
7	HF_niS_SL_niS_SP_niS_SP_PEN	Cc010325	0.765665	35.1	not assigned.annotated	F-box/FBD/LRR-repeat protein At1g13570 OS=Arabidopsis thaliana (sp|q9fz70|fdl1_arath : 85.1)	0.656487	-0.24308	-0.0732845	-0.849081	1.29486	-0.0482728	0.615705	-0.212887	1.80371	-0.00606938	-1.2339	-1.7042
7	HF_niS_SL_niS_SP_niS_SP_PEN	Cc047532	0.764868	10.4.3.2	Redox homeostasis.thiol-based redox regulation.thioredoxin activities.H-type thioredoxin	H-type thioredoxin	1.13493	-0.601096	-0.125676	0.218352	2.03057	1.06932	-0.662841	-0.697833	0.478187	-0.634546	-1.21001	-0.999363
7	HF_niS_SL_niS_SP_niS_SP_PEN	Cc047532	0.764868	18.7.2	Protein modification.S-nitrosylation.protein-S-nitrosothiol reductase (TRX5)	protein-S-nitrosothiol reductase (TRX5)	1.13493	-0.601096	-0.125676	0.218352	2.03057	1.06932	-0.662841	-0.697833	0.478187	-0.634546	-1.21001	-0.999363
7	HF_niS_SL_niS_SP_niS_SP_PEN	Cc022535	0.760932	35.2	not assigned.not annotated	no hits & (original description: none)	-0.1606	-0.663853	-0.188842	-0.0316174	2.23169	-0.82072	-0.16921	0.540009	1.50326	-1.27744	-0.770772	-0.191911
7	HF_niS_SL_niS_SP_niS_SP_PEN	Cc002769	0.759555	5.2.10.2.1.1	Lipid metabolism.glycerolipid metabolism.glycerolipid degradation.phospholipase activities.phospholipase A1 activities.phospholipase A1 (PC-PLA1)	phospholipase A1 (PC-PLA1)	0.873118	-1.89179	-0.718387	-0.0289756	1.44031	0.913631	-0.222707	0.939279	0.0912517	0.566439	-0.828503	-1.13366
7	HF_niS_SL_niS_SP_niS_SP_PEN	Cc007840	0.75915	19.2.2.1.4.3.2	Protein homeostasis.ubiquitin-proteasome system.ubiquitin-fold protein conjugation.ubiquitin conjugation (ubiquitylation).ubiquitin-ligase E3 activities.RING-domain E3 ligase activities.RING-HC-class E3 ligase	RING-HC-class E3 ligase	0.51055	-0.819265	-0.429271	-0.298652	1.72874	-0.602153	-1.0015	0.821791	1.73479	-1.15062	-0.640639	0.146234
7	HF_niS_SL_niS_SP_niS_SP_PEN	Cc020258	0.756313	35.1	not assigned.annotated	Aldehyde oxidase GLOX1 OS=Arabidopsis thaliana (sp|q9fyg4|glox1_arath : 451.0)	0.802345	-0.554467	-0.471076	-0.551332	2.35945	-0.938711	-0.433685	0.0474649	1.33423	-0.77233	-0.702515	-0.119366
7	HF_niS_SL_niS_SP_niS_SP_PEN	Cc007624	0.756252	35.2	not assigned.not annotated	no hits & (original description: none)	1.09243	-0.946217	0.629653	-0.943244	1.87996	-0.238423	-0.707762	-0.310702	1.40483	-0.225414	-1.01171	-0.623405
7	HF_niS_SL_niS_SP_niS_SP_PEN	Cc020872	0.755487	15.5.13	RNA biosynthesis.transcriptional regulation.transcription factor (HSF)	transcription factor (HSF)	0.623353	-1.22142	-0.901528	0.218504	1.53919	-0.213175	-0.864973	1.10709	1.17947	-1.16424	-0.885443	0.583172
7	HF_niS_SL_niS_SP_niS_SP_PEN	Cc020306	0.748284	35.2	not assigned.not annotated	no hits & (original description: none)	0.614631	-0.40899	-0.756366	-0.219649	0.447384	-0.0071443	-0.0769562	1.74135	1.75639	-1.49643	-0.821669	-0.772557
7	HF_niS_SL_niS_SP_niS_SP_PEN	Cc044990	0.746639	35.2	not assigned.not annotated	no hits & (original description: none)	1.036	0.108819	0.0014129	-0.190099	1.94999	0.330516	-1.34427	0.291225	0.719426	-0.65898	-1.67221	-0.571832
7	HF_niS_SL_niS_SP_niS_SP_PEN	Cc043582	0.740343	35.2	not assigned.not annotated	no hits & (original description: none)	-0.126033	-1.48131	-0.768221	-0.485624	2.28561	-0.419316	0.109211	0.270031	1.3484	-0.747176	-0.21933	0.23376
7	HF_niS_SL_niS_SP_niS_SP_PEN	Cc008737	0.720588	35.1	not assigned.annotated	Protein HEADING DATE 3A OS=Oryza sativa subsp. japonica (sp|q93wi9|hd3a_orysj : 139.0)	0.399476	-0.74192	-0.858021	-0.632625	0.449042	-0.300201	0.677638	1.90551	1.61895	-0.99703	-0.75247	-0.768349
7	HF_niS_SL_niS_SP_niS_SP_PEN	Cc002826	0.717719	35.2	not assigned.not annotated	no hits & (original description: none)	0.822764	-0.766495	-0.714943	-0.0823849	2.64198	-0.712522	-1.04906	0.427284	0.200875	-0.338636	-0.530503	0.101643
7	HF_niS_SL_niS_SP_niS_SP_PEN	Cc009447	0.71737	35.2	not assigned.not annotated	no hits & (original description: none)	0.437836	-0.82697	-0.470017	-0.0826292	1.79545	-0.955479	0.509796	0.370034	1.73853	-1.16513	-0.86289	-0.488541
7	HF_niS_SL_niS_SP_niS_SP_PEN	Cc001222	0.690409	35.1	not assigned.annotated	Protein WHATS THIS FACTOR 9, mitochondrial OS=Arabidopsis thaliana (sp|q9zuz6|wtf9_arath : 191.0)	-0.089928	0.407984	-0.509369	-0.376413	1.41886	0.610905	-2.04468	0.474339	1.44001	0.130979	-1.217	-0.245697
7	HF_niS_SL_niS_SP_niS_SP_PEN	Cc040885	0.687119	35.2	not assigned.not annotated	no hits & (original description: none)	0.820086	0.240105	-0.604192	-1.42572	0.744645	-0.565578	0.139061	1.02881	1.72159	-0.614022	-1.60168	0.116903
7	HF_niS_SL_niS_SP_niS_SP_PEN	Cc019179	0.685854	24.2.2.9	Solute transport.carrier-mediated transport.MFS superfamily.anion transporter (NRT1/PTR)	anion transporter (NRT1/PTR)	0.769821	-1.20262	-0.887779	-1.04659	0.73619	1.39242	-0.939429	0.888132	1.07497	-1.24363	0.472333	-0.0138243
7	HF_niS_SL_niS_SP_niS_SP_PEN	Cc003652	0.685774	35.2	not assigned.not annotated	no hits & (original description: none)	0.704172	-1.11596	0.225788	-0.731126	2.09136	-0.596128	-0.488206	0.0233145	1.47681	-0.925339	-0.805147	0.140465
7	HF_niS_SL_niS_SP_niS_SP_PEN	Cc001606	0.685291	35.2	not assigned.not annotated	no hits & (original description: none)	0.0180089	-0.992281	-0.569223	-0.195544	2.39044	-0.589949	-0.598353	0.336621	1.24133	-1.12894	-0.34331	0.431188
7	HF_niS_SL_niS_SP_niS_SP_PEN	Cc017795	0.683572	35.1	not assigned.annotated	CEN-like protein 2 OS=Nicotiana tabacum (sp|q9xh43|cet2_tobac : 228.0)	0.471094	0.0154669	-0.0036171	-0.430529	1.03549	0.323736	1.10125	0.864115	0.999495	-1.25905	-1.47956	-1.63789
7	HF_niS_SL_niS_SP_niS_SP_PEN	Cc001625	0.683418	27.2.11.2	Multi-process regulation.Programmed Cell Death (PCD) system.vacuole-mediated cell death.metacaspase-like regulator (MCP1)	programmed cell death metacaspase-like regulator (MCP1)	1.01364	-0.751997	-0.57168	-0.129188	1.70558	-0.681076	0.0780599	0.0563025	1.80527	-1.27096	-0.729009	-0.524949
7	HF_niS_SL_niS_SP_niS_SP_PEN	Cc025051	0.683288	35.2	not assigned.not annotated	no hits & (original description: none)	0.649722	0.767246	-0.337005	-0.854977	2.09214	0.301786	-0.393725	-0.981288	1.01668	-0.0443248	-0.924969	-1.29128
7	HF_niS_SL_niS_SP_niS_SP_PEN	Cc001442	0.681217	9.2.2.2.1.1	Secondary metabolism.phenolics.flavonoid biosynthesis.chalcones.chalcone synthase activity.chalcone synthase (CHS)	chalcone synthase	0.594831	-0.751567	-0.574155	-0.185685	1.52232	-0.71815	-0.360072	0.854922	1.75356	-1.37628	-0.998619	0.238897
7	HF_niS_SL_niS_SP_niS_SP_PEN	Cc008114	0.67428	35.2	not assigned.not annotated	no hits & (original description: none)	0.601571	-0.452374	-0.144288	-0.291145	2.23201	-0.690302	-0.570648	-0.12599	1.65918	-1.01438	-0.706089	-0.497553
7	HF_niS_SL_niS_SP_niS_SP_PEN	Cc026541	0.665979	35.2	not assigned.not annotated	no hits & (original description: none)	0.928524	-0.507373	-0.199669	0.19373	1.38918	-0.564634	-0.013307	0.954753	1.44534	-1.52848	-0.958331	-1.13973
7	HF_niS_SL_niS_SP_niS_SP_PEN	Cc024499	0.664629	2.3.6.2.1	Cellular respiration.tricarboxylic acid cycle.succinate dehydrogenase complex.assembly.flavinylation factor (SDHAF2)	succinate dehydrogenase flavinylation factor (SDHAF2)	0.301313	-1.18942	-0.116983	0.233063	2.21969	-0.435214	-0.381742	0.424888	1.1027	-1.58912	-0.485319	-0.0838501
7	HF_niS_SL_niS_SP_niS_SP_PEN	Cc040701	0.663189	35.2	not assigned.not annotated	no hits & (original description: none)	0.195126	-1.34098	-0.615379	-0.393649	2.19133	-0.430893	-0.754189	0.115284	1.63029	-0.521006	-0.291153	0.215231
7	HF_niS_SL_niS_SP_niS_SP_PEN	Cc031288	0.661717	35.2	not assigned.not annotated	no hits & (original description: none)	-0.168301	-0.873649	-0.372991	-0.374847	2.661	-0.825263	-0.579398	0.0289079	1.25361	-0.348552	-0.0314097	-0.36911
7	HF_niS_SL_niS_SP_niS_SP_PEN	Cc021343	0.6543	24.2.9.1.2	Solute transport.carrier-mediated transport.CDF superfamily.CaCA family.cation:calcium cation exchanger (CCX)	cation:calcium cation exchanger (CCX)	0.658967	-0.361984	0.398428	-0.158748	1.585	-0.31658	-0.0176656	0.25188	1.62314	-0.941005	-1.7799	-0.94153
7	HF_niS_SL_niS_SP_niS_SP_PEN	Cc017182	0.653126	35.2	not assigned.not annotated	no hits & (original description: none)	0.508496	-1.48304	-0.342073	-0.459647	0.665491	-0.317682	-0.200084	1.07401	2.26221	-1.03425	-0.51331	-0.160124
7	HF_niS_SL_niS_SP_niS_SP_PEN	Cc027530	0.649059	35.1	not assigned.annotated	Uncharacterized protein At1g28695 OS=Arabidopsis thaliana (sp|q3e6y3|y1869_arath : 277.0)	0.51394	-1.52678	-0.622193	0.333583	1.25505	0.467333	-0.461081	1.51912	0.677857	-1.68602	-0.535021	0.0642024
7	HF_niS_SL_niS_SP_niS_SP_PEN	Cc009777	0.640983	35.2	not assigned.not annotated	no hits & (original description: none)	0.104472	-1.00757	0.241298	0.476105	0.886555	1.78464	0.0848548	0.377009	0.794525	-1.5804	-1.30855	-0.852944
7	HF_niS_SL_niS_SP_niS_SP_PEN	Cc044805	0.638712	9.2.2.8.1	Secondary metabolism.phenolics.flavonoid biosynthesis.aurones.aureusidin synthase	aureusidin synthase	0.964277	-0.771853	-0.374585	0.105278	0.993478	-0.343943	-0.971467	1.12372	1.83102	-1.30412	-0.921151	-0.330652
7	HF_niS_SL_niS_SP_niS_SP_PEN	Cc010091	0.638273	11.10.1.3.2	Phytohormone action.signalling peptides.NCRP (non-cysteine-rich-peptide) category.CEP-peptide activity.CEP-peptide receptor (CEPR)	CEP-peptide receptor (CEPR)	1.37762	-0.418975	-0.288493	-0.091664	2.13713	-0.310663	-1.19428	0.225258	0.721426	-1.09127	-0.988284	-0.0778091
7	HF_niS_SL_niS_SP_niS_SP_PEN	Cc010091	0.638273	18.4.1.11	Protein modification.phosphorylation.TKL protein kinase superfamily.protein kinase (LRR-XI)	protein kinase (LRR-XI)	1.37762	-0.418975	-0.288493	-0.091664	2.13713	-0.310663	-1.19428	0.225258	0.721426	-1.09127	-0.988284	-0.0778091
7	HF_niS_SL_niS_SP_niS_SP_PEN	Cc010091	0.638273	19.2.2.8.2.2.8	Protein homeostasis.ubiquitin-proteasome system.ubiquitin-fold protein conjugation.Cullin-based ubiquitylation complexes.CUL3-BTB E3 ubiquitin ligase complexes.BTB/POZ substrate adaptor activities.substrate adaptor (NPY)	substrate adaptor (NPY) of CUL3-BTB E3 ubiquitin ligase complex	1.37762	-0.418975	-0.288493	-0.091664	2.13713	-0.310663	-1.19428	0.225258	0.721426	-1.09127	-0.988284	-0.0778091
7	HF_niS_SL_niS_SP_niS_SP_PEN	Cc010091	0.638273	25.1.1.2	Nutrient uptake.nitrogen assimilation.systemic nitrogen signalling.CEP-receptor kinase (CEPR)	systemic nitrogen signalling CEP-receptor kinase (CEPR)	1.37762	-0.418975	-0.288493	-0.091664	2.13713	-0.310663	-1.19428	0.225258	0.721426	-1.09127	-0.988284	-0.0778091
7	HF_niS_SL_niS_SP_niS_SP_PEN	Cc011526	0.63815	35.2	not assigned.not annotated	no hits & (original description: none)	0.405524	0.271658	-0.35583	-1.34175	1.31397	0.0256983	-1.2118	-0.209242	2.25249	-0.355913	-0.198437	-0.596369
7	HF_niS_SL_niS_SP_niS_SP_PEN	Cc012787	0.635579	35.2	not assigned.not annotated	no hits & (original description: none)	0.0908418	-0.426714	-1.2271	-1.42602	1.53215	0.167014	-0.828072	0.263119	1.79572	0.769496	-0.543526	-0.16691
7	HF_niS_SL_niS_SP_niS_SP_PEN	Cc021673	0.634428	35.2	not assigned.not annotated	no hits & (original description: none)	1.15263	-0.327797	-0.0417546	0.0508988	1.60508	-0.115057	-0.595388	0.435594	1.33848	-1.61366	-1.29542	-0.593596
7	HF_niS_SL_niS_SP_niS_SP_PEN	Cc007183	0.629537	35.2	not assigned.not annotated	no hits & (original description: none)	0.762133	-1.0256	-0.220642	0.180335	1.95125	-0.583018	-0.997732	-0.0110847	1.72964	-0.468773	-0.477663	-0.838848
7	HF_niS_SL_niS_SP_niS_SP_PEN	Cc000780	0.626799	35.1	not assigned.annotated	Uncharacterized protein At1g28695 OS=Arabidopsis thaliana (sp|q3e6y3|y1869_arath : 278.0)	0.0396929	-1.1572	-0.561256	0.245568	1.67939	-0.352272	-0.480986	2.16985	0.20487	-1.00637	-0.532035	-0.249247
7	HF_niS_SL_niS_SP_niS_SP_PEN	Cc014713	0.622244	5.2.5.5.1	Lipid metabolism.glycerolipid metabolism.phosphatidylcholine biosynthesis.choline homeostasis.phosphocholine phosphatase	phosphocholine phosphatase	0.978378	-1.41375	-0.323087	-0.121313	1.37087	-0.667418	-0.271816	1.42667	1.08672	-1.41776	-0.111212	-0.536286
7	HF_niS_SL_niS_SP_niS_SP_PEN	Cc028162	0.621239	35.2	not assigned.not annotated	no hits & (original description: none)	-0.447878	-1.50418	-1.03749	-0.499081	1.75104	0.781887	0.249649	-0.33239	1.53924	-0.763015	0.564264	-0.302049
7	HF_niS_SL_niS_SP_niS_SP_PEN	Cc021341	0.620757	27.9.2.4	Multi-process regulation.G-protein-dependent signalling.heterotrimeric G-protein complex.component gamma	component gamma of heterotrimeric G-protein complex	0.11673	-0.199576	-0.255586	-1.44224	1.18696	1.95488	0.332075	-0.0439861	0.835826	-0.259508	-0.784203	-1.44138
7	HF_niS_SL_niS_SP_niS_SP_PEN	Cc010305	0.618976	19.1.5.1	Protein homeostasis.protein quality control.cytosolic Hsp70 chaperone system.chaperone (Hsp70)	chaperone (Hsp70)	0.528707	-1.54986	-0.0772761	0.541359	1.48259	0.299534	-0.918202	0.91298	0.799648	-1.2933	-1.2231	0.496916
7	HF_niS_SL_niS_SP_niS_SP_PEN	Cc003286	0.615402	24.2.2.3.2	Solute transport.carrier-mediated transport.MFS superfamily.OCT family.organic cation transporter (OCT)	organic cation transporter (OCT)	0.802991	0.796016	-0.284702	-1.61452	1.62328	-0.48786	-0.414548	0.555722	1.03027	-1.58797	-0.277692	-0.140988
7	HF_niS_SL_niS_SP_niS_SP_PEN	Cc036805	0.614209	15.5.4.4.1	RNA biosynthesis.transcriptional regulation.bZIP transcription factor superfamily.TGA transcription factor activity.transcription factor (TGA)	transcription factor (TGA)	1.00318	-0.175779	0.0847008	0.0477232	1.57463	0.287388	-0.425934	0.395579	1.01069	-1.97568	-1.39309	-0.433413
7	HF_niS_SL_niS_SP_niS_SP_PEN	Cc022095	0.611111	35.2	not assigned.not annotated	no hits & (original description: none)	0.364335	-0.655025	-0.138503	-1.01379	1.72313	0.00112118	-1.04467	0.0290443	1.84471	-1.28794	-0.266432	0.444022
7	HF_niS_SL_niS_SP_niS_SP_PEN	Cc004181	0.606909	19.1.3.2	Protein homeostasis.protein quality control.mitochondrial Hsp70 chaperone system.co-chaperone (Hsp40)	co-chaperone (Hsp40)	-0.213484	-1.03687	-0.653738	-0.799983	1.87757	0.530025	-0.878884	-0.349169	1.84867	-0.0469051	-0.710127	0.432901
7	HF_niS_SL_niS_SP_niS_SP_PEN	Cc004181	0.606909	28.2.3.2	Plant reproduction.gametogenesis.female gametophyt.co-chaperone (GFA2)	co-chaperone (GFA2) involved in gametogenesis	-0.213484	-1.03687	-0.653738	-0.799983	1.87757	0.530025	-0.878884	-0.349169	1.84867	-0.0469051	-0.710127	0.432901
7	HF_niS_SL_niS_SP_niS_SP_PEN	Cc037778	0.60432	50.1.10	Enzyme classification.EC_1 oxidoreductases.EC_1.10 oxidoreductase acting on diphenol or related substance as donor	Multicopper oxidase LPR2 OS=Arabidopsis thaliana (sp|q949x9|lpr2_arath : 781.0) & Enzyme classification.EC_1 oxidoreductases.EC_1.10 oxidoreductase acting on diphenol or related substance as donor(50.1.10 : 32.4)	1.44047	-0.513586	-0.174656	0.0865911	1.63187	-0.0155177	-1.15758	0.283308	1.25158	-1.26317	-1.05518	-0.514124
7	HF_niS_SL_niS_SP_niS_SP_PEN	Cc027312	0.604235	35.2	not assigned.not annotated	no hits & (original description: none)	0.775389	-0.389	-0.443683	-0.24647	2.15909	-0.687906	-0.407168	-0.00453324	1.53972	-1.36665	-0.562775	-0.366012
7	HF_niS_SL_niS_SP_niS_SP_PEN	Cc003470	0.60395	35.2	not assigned.not annotated	no hits & (original description: none)	0.741484	-0.611489	0.247325	0.28344	2.10929	0.286287	-1.07483	-0.220808	0.945993	-1.49768	-1.01126	-0.197746
7	HF_niS_SL_niS_SP_niS_SP_PEN	Cc036077	0.602318	35.2	not assigned.not annotated	no hits & (original description: none)	1.24082	-0.893454	-0.348313	-0.0839475	2.12993	-0.298963	-0.868808	-0.252535	1.21926	-1.10192	-0.608693	-0.13338
7	HF_niS_SL_niS_SP_niS_SP_PEN	Cc029736	0.602295	35.2	not assigned.not annotated	no hits & (original description: none)	0.809093	-0.755762	-0.543068	-0.111365	1.98247	-0.552121	-0.676605	-0.119704	1.76969	-0.960986	-0.839292	-0.00235282
7	HF_niS_SL_niS_SP_niS_SP_PEN	Cc020558	0.599476	35.1	not assigned.annotated	MLO-like protein 5 OS=Arabidopsis thaliana (sp|o22815|mlo5_arath : 228.0)	0.28658	-1.73622	-0.106611	-0.113459	1.41535	-0.340994	0.463538	1.18448	1.15267	-1.6264	-0.304328	-0.274594
7	HF_niS_SL_niS_SP_niS_SP_PEN	Cc009578	0.597741	18.13.1	Protein modification.protein folding.protein folding catalyst (Cyclophilin)	protein folding catalyst	1.37814	-0.471171	-0.00981183	-0.406679	1.76981	-0.544001	-0.328157	-0.0111676	1.52316	-1.1557	-0.863374	-0.881037
7	HF_niS_SL_niS_SP_niS_SP_PEN	Cc023946	0.597226	35.2	not assigned.not annotated	no hits & (original description: none)	0.395665	-0.863818	-0.652074	-0.167151	1.88966	-0.258123	-0.600661	-0.336209	1.95293	-1.19281	-0.459278	0.291869
7	HF_niS_SL_niS_SP_niS_SP_PEN	Cc044337	0.59638	35.1	not assigned.annotated	Pentatricopeptide repeat-containing protein At1g09190 OS=Arabidopsis thaliana (sp|o80488|ppr23_arath : 566.0)	1.38009	-0.417444	0.101684	-0.541249	1.69359	-0.324433	-1.07363	0.540388	1.04798	-1.21729	-1.27007	0.0803951
7	HF_niS_SL_niS_SP_niS_SP_PEN	Cc005974	0.588373	6.3.3.3	Nucleotide metabolism.deoxynucleotides.catabolism.deoxyguanidine triphosphatase (VEN4)	deoxyguanidine triphosphatase	0.436299	-0.865959	-0.831346	0.101748	2.22611	-0.677656	-0.985324	0.427264	1.19346	-0.919819	-0.55943	0.454664
7	HF_niS_SL_niS_SP_niS_SP_PEN	Cc012758	0.586756	24.3.11	Solute transport.channels.anion channel (QUAC/ALMT)	anion channel (QUAC/ALMT)	-0.320492	-1.14541	-0.413296	-0.505753	1.83311	-0.430679	-0.289782	0.856072	1.59081	-1.13387	-0.719978	0.679275
7	HF_niS_SL_niS_SP_niS_SP_PEN	Cc034162	0.583683	35.2	not assigned.not annotated	no hits & (original description: none)	0.285917	0.190139	-0.0463575	-1.40904	1.61133	-0.46612	0.950409	-0.626578	1.39576	0.403192	-0.978015	-1.31065
7	HF_niS_SL_niS_SP_niS_SP_PEN	Cc033469	0.574921	35.1	not assigned.annotated	CASP-like protein 4B1 OS=Arabidopsis lyrata subsp. lyrata (sp|d7lbn4|csplh_arall : 184.0)	0.867112	-0.243956	-0.130037	-0.698964	1.7224	-0.165159	0.301676	-1.33283	1.70995	-0.269905	-0.508883	-1.2514
7	HF_niS_SL_niS_SP_niS_SP_PEN	Cc034490	0.57443	10.4.3.2	Redox homeostasis.thiol-based redox regulation.thioredoxin activities.H-type thioredoxin	H-type thioredoxin	1.50581	-0.713934	-0.0175752	-0.0665948	2.00308	0.768948	-0.761611	-1.07916	0.463713	-0.919742	-0.357786	-0.825153
7	HF_niS_SL_niS_SP_niS_SP_PEN	Cc034490	0.57443	18.7.2	Protein modification.S-nitrosylation.protein-S-nitrosothiol reductase (TRX5)	protein-S-nitrosothiol reductase (TRX5)	1.50581	-0.713934	-0.0175752	-0.0665948	2.00308	0.768948	-0.761611	-1.07916	0.463713	-0.919742	-0.357786	-0.825153
7	HF_niS_SL_niS_SP_niS_SP_PEN	Cc020333	0.570693	50.2.3	Enzyme classification.EC_2 transferases.EC_2.3 acyltransferase	Shikimate O-hydroxycinnamoyltransferase OS=Arabidopsis thaliana (sp|q9fi78|hst_arath : 365.0) & Enzyme classification.EC_2 transferases.EC_2.3 acyltransferase(50.2.3 : 36.0)	-0.298047	-0.114986	0.241025	-0.724157	0.703232	1.48408	0.743411	1.26081	0.512758	-1.75724	-1.13097	-0.91991
7	HF_niS_SL_niS_SP_niS_SP_PEN	Cc017937	0.567339	35.2	not assigned.not annotated	no hits & (original description: none)	0.441522	-0.653782	-0.776825	-0.700533	1.54818	-0.885366	-0.12505	-0.177844	2.3696	-0.123186	-0.508576	-0.408142
7	HF_niS_SL_niS_SP_niS_SP_PEN	Cc038078	0.566121	15.5.5.4	RNA biosynthesis.transcriptional regulation.B3 transcription factor superfamily.transcription factor (LAV-VAL)	transcription factor (LAV-VAL)	0.252013	-0.118548	-0.752439	-0.7743	1.69279	1.2301	0.0379827	-0.199513	0.565145	0.674941	-0.542304	-2.06586
7	HF_niS_SL_niS_SP_niS_SP_PEN	Cc017776	0.563674	35.2	not assigned.not annotated	no hits & (original description: none)	0.677709	-2.50592	0.0219114	-0.321113	1.44425	-0.254466	0.0691833	0.414202	1.20223	-0.495887	-0.357859	0.105759
7	HF_niS_SL_niS_SP_niS_SP_PEN	Cc017146	0.56353	18.4.1.12	Protein modification.phosphorylation.TKL protein kinase superfamily.protein kinase (LRR-XII)	protein kinase (LRR-XII)	0.275008	-0.225628	-0.281683	-0.74758	2.30919	-1.09854	-0.211348	-0.542539	1.64897	-0.00929528	-0.472981	-0.643574
7	HF_niS_SL_niS_SP_niS_SP_PEN	Cc017146	0.56353	26.9.1.1.1.1	External stimuli response.pathogen.pattern-triggered immunity (PTI) network.bacterial elicitor response.FLS2-BAK1 flagellin receptor complex.flagellin receptor protein kinase component (FLS2)	flagellin receptor kinase component of FLS2-BAK1 flagellin receptor complex	0.275008	-0.225628	-0.281683	-0.74758	2.30919	-1.09854	-0.211348	-0.542539	1.64897	-0.00929528	-0.472981	-0.643574
7	HF_niS_SL_niS_SP_niS_SP_PEN	Cc020975	0.563396	3.3.2	Carbohydrate metabolism.trehalose metabolism.trehalose-6-phosphate phosphatase	trehalose-6-phosphate phosphatase	-0.751006	-1.01031	-1.20161	-0.508765	1.613	-0.0215389	-0.0541342	1.85977	0.834665	-0.937101	-0.0819943	0.259029
7	HF_niS_SL_niS_SP_niS_SP_PEN	Cc003274	0.55896	35.1	not assigned.annotated	Myb family transcription factor APL OS=Arabidopsis thaliana (sp|q9sak5|apl_arath : 106.0)	1.3301	-0.645026	-0.414808	0.259843	1.93223	-0.386125	-0.600847	0.370841	0.926976	-1.62565	-0.703395	-0.444144
7	HF_niS_SL_niS_SP_niS_SP_PEN	Cc000115	0.553156	35.2	not assigned.not annotated	no hits & (original description: none)	0.799652	-1.08827	0.0641556	0.372281	2.0784	0.617064	-1.2326	0.0423818	0.157303	-1.5981	-0.430727	0.218463
7	HF_niS_SL_niS_SP_niS_SP_PEN	Cc001001	0.541196	50.2.7	Enzyme classification.EC_2 transferases.EC_2.7 transferase transferring phosphorus-containing group	G-type lectin S-receptor-like serine/threonine-protein kinase At5g24080 OS=Arabidopsis thaliana (sp|q9flv4|y5248_arath : 242.0) & Enzyme classification.EC_2 transferases.EC_2.7 transferase transferring phosphorus-containing group(50.2.7 : 94.5)	1.06845	-0.0696666	0.322242	-0.57831	1.56541	-0.0463533	-0.128541	-0.251365	1.63602	-1.37693	-1.16673	-0.974234
7	HF_niS_SL_niS_SP_niS_SP_PEN	Cc002653	0.534838	50.2.4	Enzyme classification.EC_2 transferases.EC_2.4 glycosyltransferase	UDP-glycosyltransferase 86A1 OS=Arabidopsis thaliana (sp|q9sjl0|u86a1_arath : 475.0) & Enzyme classification.EC_2 transferases.EC_2.4 glycosyltransferase(50.2.4 : 236.1)	0.203312	-0.472265	0.607219	-0.861998	0.346177	1.63547	0.151809	-0.0182725	1.42455	-0.263163	-2.054	-0.698839
7	HF_niS_SL_niS_SP_niS_SP_PEN	Cc019864	0.530849	22.1.2.1.2	Vesicle trafficking.anterograde trafficking.protein cargo receptor activities.P24 GPI-anchor protein cargo receptor complex.component p24-delta	component p24-delta of GPI-anchor protein cargo receptor complex	1.23429	-0.552467	0.31484	-0.540046	1.00164	-0.218979	0.640479	0.321628	1.56789	-1.37334	-1.22127	-1.17466
7	HF_niS_SL_niS_SP_niS_SP_PEN	Cc005597	0.529031	15.5.4.4.1	RNA biosynthesis.transcriptional regulation.bZIP transcription factor superfamily.TGA transcription factor activity.transcription factor (TGA)	transcription factor (TGA)	1.08195	-0.14953	0.174633	-0.079664	1.38933	0.296219	-0.147007	0.362917	1.04575	-1.89396	-1.6542	-0.42644
7	HF_niS_SL_niS_SP_niS_SP_PEN	Cc032731	0.523428	3.13.5.1	Carbohydrate metabolism.nucleotide sugar biosynthesis.UDP-D-xylose biosynthesis.UDP-D-glucuronic acid decarboxylase	UDP-D-glucuronic acid decarboxylase	0.779034	-1.16257	-0.464983	-0.256204	1.4706	-0.837989	-0.0770912	0.397511	2.04952	-1.07025	-0.55942	-0.26816
7	HF_niS_SL_niS_SP_niS_SP_PEN	Cc021860	0.517778	35.2	not assigned.not annotated	no hits & (original description: none)	-0.231188	-1.11119	-0.337434	0.507436	2.24246	0.00250434	0.447364	-0.207153	0.515142	-0.123676	0.228581	-1.93284
7	HF_niS_SL_niS_SP_niS_SP_PEN	Cc044970	0.515024	35.1	not assigned.annotated	Pathogenesis-related protein PR-1 OS=Medicago truncatula (sp|q40374|pr1_medtr : 154.0)	0.0401049	-1.95844	-1.28544	-0.293972	1.45516	0.929249	0.201775	0.783522	0.516999	-1.08986	0.140932	0.559964
7	HF_niS_SL_niS_SP_niS_SP_PEN	Cc009446	0.513477	2.3.2	Cellular respiration.tricarboxylic acid cycle.aconitase (ACO)	aconitase (ACO)	0.490285	0.173027	0.356607	-0.313217	1.44424	0.0748084	-0.963559	-0.352546	1.74014	0.265238	-1.53842	-1.37661
7	HF_niS_SL_niS_SP_niS_SP_PEN	Cc009446	0.513477	5.1.9.6.2	Lipid metabolism.fatty acid metabolism.fatty acid degradation.glyoxylate cycle.aconitase	aconitase	0.490285	0.173027	0.356607	-0.313217	1.44424	0.0748084	-0.963559	-0.352546	1.74014	0.265238	-1.53842	-1.37661
7	HF_niS_SL_niS_SP_niS_SP_PEN	Cc020490	0.513223	35.2	not assigned.not annotated	no hits & (original description: none)	-0.921348	-1.42908	-1.02418	-0.984851	1.44834	0.694761	-0.258934	1.28864	1.29297	-0.276165	-0.0137198	0.183569
7	HF_niS_SL_niS_SP_niS_SP_PEN	Cc030792	0.511376	24.2.15	Solute transport.carrier-mediated transport.anion channel / anion:proton antiporter (CLC)	anion channel / anion:proton antiporter (CLC)	0.280272	-1.26778	0.342092	0.267139	1.5248	-0.555629	-0.361427	0.289365	1.70407	-0.364819	-1.79924	-0.058846
7	HF_niS_SL_niS_SP_niS_SP_PEN	Cc008102	0.50923	7.2.1.1	Coenzyme metabolism.thiamine pyrophosphate biosynthesis.pyrimidine moiety.hydroxymethylpyrimidine phosphate synthase (ThiC)	hydroxymethylpyrimidine phosphate synthase (ThiC)	0.281466	-0.796266	0.0583782	-0.441815	2.23724	-0.670477	-1.00666	0.149919	1.52209	-0.852748	-0.70846	0.227343
7	HF_niS_SL_niS_SP_niS_SP_PEN	Cc009263	0.506395	35.2	not assigned.not annotated	no hits & (original description: none)	1.73114	-0.589345	-0.881962	0.236242	1.95742	0.195712	-1.06387	0.3014	-0.515084	-0.943983	-0.704686	0.277018
7	HF_niS_SL_niS_SP_niS_SP_PEN	Cc037112	0.505641	28.1.3.2	Plant reproduction.flowering.flowering modulation.regulatory protein (FTIP)	regulatory protein (FTIP) of florigen movement	0.88399	-0.723165	-0.268679	0.13416	2.30853	-0.223341	-1.1822	0.113153	0.554625	-1.287	-0.788975	0.478902
7	HF_niS_SL_niS_SP_niS_SP_PEN	Cc001165	0.50315	19.1.5.1	Protein homeostasis.protein quality control.cytosolic Hsp70 chaperone system.chaperone (Hsp70)	chaperone (Hsp70)	-0.342998	-1.84518	-0.727824	-0.209615	1.51723	0.637685	-0.731844	-0.0782775	1.82015	0.257312	-0.487792	0.191145
7	HF_niS_SL_niS_SP_niS_SP_PEN	Cc033838	0.497988	18.4.2.4	Protein modification.phosphorylation.STE protein kinase superfamily.protein kinase (MAP3K-WNK)	protein kinase (MAP3K-WNK)	0.947778	-0.63451	0.0920559	-0.553541	1.48786	-0.783834	-0.0982546	0.0809941	2.05674	-1.01692	-0.911558	-0.666815
7	HF_niS_SL_niS_SP_niS_SP_PEN	Cc040436	0.49208	35.2	not assigned.not annotated	no hits & (original description: none)	0.507504	-1.40158	-0.282003	-0.643918	1.89431	-0.470903	-0.823823	0.157843	1.74855	-0.752485	-0.235278	0.301775
7	HF_niS_SL_niS_SP_niS_SP_PEN	Cc032670	0.492065	35.2	not assigned.not annotated	no hits & (original description: none)	1.03963	-0.713951	-0.703077	-0.0529973	1.23129	-0.461117	-0.515938	0.505024	1.96627	-1.5484	-0.618114	-0.128628
7	HF_niS_SL_niS_SP_niS_SP_PEN	Cc025787	0.489709	35.2	not assigned.not annotated	no hits & (original description: none)	1.17108	0.423484	-0.539441	-0.920275	1.52931	-0.355852	-0.781738	-0.994886	1.74748	0.229525	-0.738235	-0.770462
7	HF_niS_SL_niS_SP_niS_SP_PEN	Cc002243	0.488247	35.1	not assigned.annotated	Synaptotagmin-5 OS=Arabidopsis thaliana (sp|q8l706|syt5_arath : 101.0)	1.03755	-1.55264	-0.543721	1.0418	0.88214	0.666736	-1.20149	0.991432	0.814685	-1.15482	-0.532262	-0.44942
7	HF_niS_SL_niS_SP_niS_SP_PEN	Cc003195	0.485906	35.1	not assigned.annotated	BTB/POZ domain-containing protein At5g47800 OS=Arabidopsis thaliana (sp|q9fik1|y5780_arath : 499.0)	0.887934	-0.432097	-0.246855	0.0566251	0.620678	-0.229579	0.745968	1.71545	0.819045	-1.21511	-1.06826	-1.6538
7	HF_niS_SL_niS_SP_niS_SP_PEN	Cc044583	0.484671	15.5.43	RNA biosynthesis.transcriptional regulation.transcription factor (FRS/FRF)	transcription factor (FRS/FRF)	-0.103819	-0.908486	-0.465681	-0.310998	2.87725	-1.0082	0.0164666	0.09469	0.249879	-0.617611	0.296278	-0.119772
7	HF_niS_SL_niS_SP_niS_SP_PEN	Cc042103	0.47366	35.2	not assigned.not annotated	no hits & (original description: none)	0.959582	-0.933805	0.10446	-0.342528	1.39073	-0.89901	1.01355	0.231543	1.48277	-1.0866	-0.834103	-1.0866
7	HF_niS_SL_niS_SP_niS_SP_PEN	Cc012582	0.473083	11.4.1.3	Phytohormone action.cytokinin.biosynthesis.cytokinin phosphoribohydrolase (LOG)	cytokinin phosphoribohydrolase (LOG)	0.0762767	-0.787311	-0.542072	-0.322768	2.4376	-0.252559	0.643022	-0.336174	0.337418	-1.74701	0.526474	-0.0328955
7	HF_niS_SL_niS_SP_niS_SP_PEN	Cc012505	0.466474	27.6.1.5.5	Multi-process regulation.phosphatidylinositol and inositol phosphate system.biosynthesis.inositol phosphate kinase activities.bifunctional inositol pyrophosphate kinase and phosphatase (VIP)	bifunctional inositol pyrophosphate kinase and phosphatase (VIP)	-0.0912153	-0.0690713	-0.466704	-1.0785	2.31699	-0.578056	-0.46997	-0.716829	1.65353	-0.157614	0.247601	-0.590163
7	HF_niS_SL_niS_SP_niS_SP_PEN	Cc014753	0.464723	35.2	not assigned.not annotated	no hits & (original description: none)	0.804406	-0.325237	0.0405882	-1.1011	1.16398	-0.545791	0.178199	0.159626	1.90043	-1.71782	0.271499	-0.828781
7	HF_niS_SL_niS_SP_niS_SP_PEN	Cc028464	0.463659	19.4.6.5	Protein homeostasis.proteolysis.protease inhibitor activities.Cystatin protease inhibitor	Cystatin protease inhibitor	-0.269226	0.0145068	0.799214	-0.236017	1.39568	-0.0204373	0.449348	-0.244685	1.81919	-0.973876	-1.48584	-1.24785
7	HF_niS_SL_niS_SP_niS_SP_PEN	Cc005921	0.455238	35.2	not assigned.not annotated	no hits & (original description: none)	1.07873	-0.431367	-0.0345215	0.0274711	1.83408	-0.500785	-0.949515	0.523026	1.27703	-1.41374	-1.0476	-0.362799
7	HF_niS_SL_niS_SP_niS_SP_PEN	Cc020930	0.453303	35.1	not assigned.annotated	Purple acid phosphatase 17 OS=Arabidopsis thaliana (sp|q9scx8|ppa17_arath : 432.0)	-0.536202	-0.927603	-1.06066	-0.729758	0.50843	-0.355573	0.851794	2.02935	1.40082	-0.201216	0.00191822	-0.981302
7	HF_niS_SL_niS_SP_niS_SP_PEN	Cc019313	0.444625	50.1.13	Enzyme classification.EC_1 oxidoreductases.EC_1.14 oxidoreductase acting on paired donor with incorporation or reduction of molecular oxygen	Geraniol 8-hydroxylase OS=Catharanthus roseus (sp|q8vwz7|c76b6_catro : 591.0) & Enzyme classification.EC_1 oxidoreductases.EC_1.14 oxidoreductase acting on paired donor with incorporation or reduction of molecular oxygen(50.1.13 : 375.2)	0.303573	-1.64909	-0.0710087	0.0618531	0.950257	-0.355452	-0.0808365	1.1784	1.74066	-1.45443	-0.767519	0.143584
7	HF_niS_SL_niS_SP_niS_SP_PEN	Cc031330	0.443614	35.2	not assigned.not annotated	no hits & (original description: none)	1.45153	-0.216025	0.139724	-0.289284	1.86793	-0.126631	-1.18772	-0.222819	1.09166	-0.388009	-1.36632	-0.754032
7	HF_niS_SL_niS_SP_niS_SP_PEN	Cc009830	0.437092	15.5.2.1	RNA biosynthesis.transcriptional regulation.MYB transcription factor superfamily.transcription factor (MYB)	transcription factor (MYB)	0.376304	-1.19269	0.267354	0.310804	1.39209	1.13165	0.824613	0.140359	-0.00829009	-2.18491	-0.620192	-0.437084
7	HF_niS_SL_niS_SP_niS_SP_PEN	Cc006511	0.433999	35.1	not assigned.annotated	Potassium channel AKT2/3 OS=Arabidopsis thaliana (sp|q38898|akt2_arath : 122.0)	0.801418	-0.0707761	-0.412946	-0.706136	1.10291	0.0953325	-2.00007	-0.355939	2.00881	0.199571	-0.466627	-0.195543
7	HF_niS_SL_niS_SP_niS_SP_PEN	Cc019471	0.433456	22.4.4.2	Vesicle trafficking.exocytic trafficking.cross-kingdom extracellular vesicle trafficking.sRNA cargo-loading helicase (RH11/37)	sRNA cargo-loading helicase (RH11/37) of extracellular vesicle trafficking	0.258259	-1.37052	0.145555	0.112457	1.48914	-0.267631	-1.06259	0.0454358	2.09916	-0.635373	-0.886237	0.0723457
7	HF_niS_SL_niS_SP_niS_SP_PEN	Cc043161	0.433384	35.2	not assigned.not annotated	no hits & (original description: none)	0.371627	-0.855741	-0.399428	-0.51787	2.16934	-0.862018	-0.165297	-0.467648	1.82493	-0.755061	-0.0173127	-0.325519
7	HF_niS_SL_niS_SP_niS_SP_PEN	Cc014660	0.432088	35.2	not assigned.not annotated	no hits & (original description: none)	0.876665	-2.10766	-0.341365	0.0897293	1.65433	0.0951294	-0.196354	0.395295	0.726983	-1.41053	-0.192913	0.410695
7	HF_niS_SL_niS_SP_niS_SP_PEN	Cc045771	0.431142	24.2.9.1.2	Solute transport.carrier-mediated transport.CDF superfamily.CaCA family.cation:calcium cation exchanger (CCX)	cation:calcium cation exchanger (CCX)	0.806841	-0.233004	0.420708	-0.13351	1.59207	-0.403898	0.0290529	0.0386413	1.56629	-0.779287	-1.69977	-1.20414
7	HF_niS_SL_niS_SP_niS_SP_PEN	Cc008291	0.423277	35.2	not assigned.not annotated	no hits & (original description: none)	-0.572413	-1.0639	0.218651	0.455484	0.539725	1.93975	0.480498	0.799194	0.57988	-1.25841	-1.37376	-0.744711
7	HF_niS_SL_niS_SP_niS_SP_PEN	Cc027214	0.419915	35.1	not assigned.annotated	BTB/POZ domain-containing protein At5g47800 OS=Arabidopsis thaliana (sp|q9fik1|y5780_arath : 481.0)	0.568464	0.159909	-0.572109	-0.655686	0.124143	0.0817948	1.271	1.45379	0.982534	-0.426664	-0.976895	-2.01029
7	HF_niS_SL_niS_SP_niS_SP_PEN	Cc003103	0.418053	15.5.3.5	RNA biosynthesis.transcriptional regulation.Homeobox transcription factor superfamily.transcription factor (BEL)	transcription factor (BEL)	1.4858	-1.55262	-0.141297	-0.335075	0.242382	0.212948	-0.456432	1.01277	1.06092	-0.616764	-1.67881	0.766176
7	HF_niS_SL_niS_SP_niS_SP_PEN	Cc006746	0.416263	35.1	not assigned.annotated	Protein QUIRKY OS=Arabidopsis thaliana (sp|b8xch5|qky_arath : 884.0)	-0.362009	-1.34613	-0.947411	0.0389802	2.00808	0.602714	-0.20227	0.375096	0.425095	-1.63126	0.834924	0.204192
7	HF_niS_SL_niS_SP_niS_SP_PEN	Cc047366	0.410534	50.1.13	Enzyme classification.EC_1 oxidoreductases.EC_1.14 oxidoreductase acting on paired donor with incorporation or reduction of molecular oxygen	Cytochrome P450 81Q32 OS=Catharanthus roseus (sp|w8jmu7|cyq32_catro : 574.0) & Enzyme classification.EC_1 oxidoreductases.EC_1.14 oxidoreductase acting on paired donor with incorporation or reduction of molecular oxygen(50.1.13 : 333.7)	0.143564	-0.892525	-0.0650446	-0.701632	-0.414507	0.563569	0.722332	2.07521	1.33409	-0.86755	-0.814819	-1.08269
7	HF_niS_SL_niS_SP_niS_SP_PEN	Cc034446	0.410148	19.2.2.5.2	Protein homeostasis.ubiquitin-proteasome system.ubiquitin-fold protein conjugation.MUB conjugation.conjugation E2 protein	conjugation E2 protein	1.36582	-0.454372	-0.341892	-0.0834756	1.40762	-0.831373	-0.481065	1.08883	1.15902	-1.5038	-1.00302	-0.322288
7	HF_niS_SL_niS_SP_niS_SP_PEN	Cc021106	0.409785	24.3.2.4	Solute transport.channels.VIC superfamily.cyclic nucleotide-gated cation channel (CNGC)	cyclic nucleotide-gated cation channel (CNGC)	0.447975	-0.348356	0.127529	-0.59573	1.2478	-0.993031	-0.262879	0.429278	2.29675	-0.955679	-0.278016	-1.11564
7	HF_niS_SL_niS_SP_niS_SP_PEN	Cc034636	0.405521	19.2.2.8.2.2.4	Protein homeostasis.ubiquitin-proteasome system.ubiquitin-fold protein conjugation.Cullin-based ubiquitylation complexes.CUL3-BTB E3 ubiquitin ligase complexes.BTB/POZ substrate adaptor activities.substate adaptor (BT)	substate adaptor BT of CUL3-BTB E3 ubiquitin ligase complex	0.508351	-0.0816525	-0.228832	-1.42837	1.9183	-0.5553	-0.0909274	-0.642207	1.52996	-1.03598	-0.584501	0.691158
7	HF_niS_SL_niS_SP_niS_SP_PEN	Cc025447	0.404683	23.2.1.4	Protein translocation.mitochondrion.outer mitochondrion membrane TOM translocation system.receptor component OM64	receptor component OM64 of outer mitochondrion membrane TOM translocation system	-0.582778	-0.202894	-0.827768	-0.301404	1.6593	1.30327	-1.50925	0.763355	0.261012	0.158206	-1.40401	0.682949
7	HF_niS_SL_niS_SP_niS_SP_PEN	Cc035613	0.397831	4.5.2.4	Amino acid metabolism.shikimate group amino acid biosynthesis.phenylalanine and tyrosine.arogenate dehydratase (ADT)	arogenate dehydratase (ADT)	0.515061	-0.8269	0.0817986	0.612887	0.227076	1.5215	-0.527883	-0.0957401	1.66747	-1.71173	-1.07298	-0.390553
7	HF_niS_SL_niS_SP_niS_SP_PEN	Cc019803	0.396985	11.7.1.4	Phytohormone action.jasmonic acid.biosynthesis.allene oxidase cyclase (AOC)	allene oxidase cyclase (AOC)	1.36622	-0.955743	-0.0135472	0.0403127	0.301212	1.05888	-0.899251	-0.82717	1.90522	-0.181073	-0.551402	-1.24366
7	HF_niS_SL_niS_SP_niS_SP_PEN	Cc013288	0.390115	35.1	not assigned.annotated	Protein CROWDED NUCLEI 1 OS=Arabidopsis thaliana (sp|f4hrt5|crwn1_arath : 102.0)	-0.331332	-1.10047	-0.577771	-0.142135	1.50124	0.757108	-1.09286	0.361787	0.868855	-0.766458	-1.09809	1.62013
7	HF_niS_SL_niS_SP_niS_SP_PEN	Cc015265	0.38826	35.2	not assigned.not annotated	no hits & (original description: none)	0.510912	-1.8558	-0.768588	0.67705	1.15632	1.05931	-0.0293946	0.942726	0.0758798	-1.46864	-0.73702	0.437248
7	HF_niS_SL_niS_SP_niS_SP_PEN	Cc020474	0.379325	35.1	not assigned.annotated	Thaumatin-like protein OS=Oryza sativa subsp. japonica (sp|p31110|tlp_orysj : 181.0)	0.74235	-0.804814	0.14629	0.458275	0.645405	-0.154876	0.452733	1.59803	0.900027	-1.19042	-1.74507	-1.04792
7	HF_niS_SL_niS_SP_niS_SP_PEN	Cc003796	0.378476	9.1.6.2.1.2	Secondary metabolism.terpenoids.carotenoid biosynthesis.xanthophylls.carotenoid hydroxylase activities.carotenoid beta-ring hydroxylase (LUT5)	carotenoid beta-ring hydroxylase (LUT5)	-0.202021	-1.67081	0.654312	0.421218	2.23569	-0.219277	-0.967033	0.0802093	0.656841	-0.542312	-0.835252	0.388437
7	HF_niS_SL_niS_SP_niS_SP_PEN	Cc034881	0.374177	35.1	not assigned.annotated	ER lumen protein-retaining receptor B OS=Arabidopsis thaliana (sp|q8vwi1|erd2b_arath : 101.0)	0.726371	-0.361055	-0.58965	-0.252688	0.340699	-0.583981	-0.18857	-0.00684114	2.8261	-0.26313	-0.935435	-0.711814
7	HF_niS_SL_niS_SP_niS_SP_PEN	Cc041906	0.361577	35.2	not assigned.not annotated	no hits & (original description: none)	1.69623	0.220006	-0.346378	-0.657607	2.19896	-0.593199	-0.80453	-0.888626	0.355088	0.0278525	-0.459877	-0.747921
7	HF_niS_SL_niS_SP_niS_SP_PEN	Cc044224	0.352077	1.2.11	Photosynthesis.calvin cycle.phosphoribulokinase (PRK)	phosphoribulokinase (PRK)	-0.523798	-0.396223	-0.00158994	-0.303946	0.840025	-1.32154	0.296815	1.27639	2.16224	-0.346996	-1.06167	-0.6197
7	HF_niS_SL_niS_SP_niS_SP_PEN	Cc001199	0.342122	50.3.2	Enzyme classification.EC_3 hydrolases.EC_3.2 glycosylase	Class V chitinase CHIT5b OS=Medicago truncatula (sp|a0a072ur65|cht5b_medtr : 316.0) & Enzyme classification.EC_3 hydrolases.EC_3.2 glycosylase(50.3.2 : 154.0)	0.619152	-0.989813	-0.132336	0.325509	-0.134027	0.321538	1.06393	1.46975	1.17843	-1.0151	-1.44533	-1.26171
7	HF_niS_SL_niS_SP_niS_SP_PEN	Cc040572	0.335087	35.2	not assigned.not annotated	no hits & (original description: none)	0.54352	0.863363	-0.957746	-1.35676	1.031	0.168862	-0.347723	-1.39171	1.70942	0.717369	-0.229647	-0.749954
7	HF_niS_SL_niS_SP_niS_SP_PEN	Cc030382	0.331349	35.2	not assigned.not annotated	no hits & (original description: none)	0.33327	-0.0996046	0.498161	-0.486343	0.447384	1.3581	0.656055	-1.33396	1.62654	-1.52745	-0.932938	-0.539226
7	HF_niS_SL_niS_SP_niS_SP_PEN	Cc047571	0.327791	35.1	not assigned.annotated	Histidine kinase 1 OS=Arabidopsis thaliana (sp|q9sxl4|ahk1_arath : 593.0)	-1.10032	-0.54913	-1.08272	-1.43354	0.936776	1.21995	0.160275	1.22684	1.15964	0.57501	-0.3703	-0.742484
7	HF_niS_SL_niS_SP_niS_SP_PEN	Cc014525	0.320982	35.2	not assigned.not annotated	no hits & (original description: none)	0.749248	-0.875026	0.821933	0.0139766	0.497507	1.29836	0.0843919	-0.0470299	1.068	-2.22402	-0.642107	-0.745237
7	HF_niS_SL_niS_SP_niS_SP_PEN	Cc017532	0.308426	50.2.4	Enzyme classification.EC_2 transferases.EC_2.4 glycosyltransferase	UDP-glycosyltransferase 86A1 OS=Arabidopsis thaliana (sp|q9sjl0|u86a1_arath : 470.0) & Enzyme classification.EC_2 transferases.EC_2.4 glycosyltransferase(50.2.4 : 240.4)	-0.0423293	-0.401245	0.566335	-0.756559	-0.0625401	1.80358	0.566255	0.115544	1.27987	-0.191271	-1.95759	-0.920043
7	HF_niS_SL_niS_SP_niS_SP_PEN	Cc029200	0.304124	35.2	not assigned.not annotated	no hits & (original description: none)	-0.855886	-0.468072	-0.269374	-0.175045	1.97124	-0.57175	0.446105	-1.24782	1.67224	0.511142	-0.0558841	-0.956895
7	HF_niS_SL_niS_SP_niS_SP_PEN	Cc045935	0.302274	24.2.3.10	Solute transport.carrier-mediated transport.APC superfamily.metal cation transporter (NRAMP)	metal cation transporter (NRAMP)	0.379044	-0.958476	-0.563525	0.324338	-0.0465715	-0.0667406	-1.2588	1.25593	2.33393	-0.714678	-0.619807	-0.0646369
7	HF_niS_SL_niS_SP_niS_SP_PEN	Cc045935	0.302274	25.4.4.12	Nutrient uptake.transition metal homeostasis.transport.metal cation transporter (NRAMP)	metal cation transporter (NRAMP)	0.379044	-0.958476	-0.563525	0.324338	-0.0465715	-0.0667406	-1.2588	1.25593	2.33393	-0.714678	-0.619807	-0.0646369
7	HF_niS_SL_niS_SP_niS_SP_PEN	Cc028833	0.296464	27.9.2.3	Multi-process regulation.G-protein-dependent signalling.heterotrimeric G-protein complex.component beta	component beta of heterotrimeric G-protein complex	-0.372723	-1.08683	0.701776	0.0792405	0.783006	-0.437697	-0.930964	0.602996	2.12998	0.0677953	-1.61214	0.0755725
7	HF_niS_SL_niS_SP_niS_SP_PEN	Cc013272	0.288003	15.5.15	RNA biosynthesis.transcriptional regulation.transcription factor (C2H2-ZF)	C2H2 zinc finger transcription factor	-0.291195	0.0666484	-0.652417	-0.46702	2.23839	-0.135545	-0.870681	0.144061	-0.0792562	-1.15305	1.69629	-0.496221
7	HF_niS_SL_niS_SP_niS_SP_PEN	Cc021755	0.285338	35.2	not assigned.not annotated	no hits & (original description: none)	1.32298	-0.898597	-0.329881	-0.340789	1.22385	0.675654	0.889337	-1.92287	0.529242	-1.00352	0.415607	-0.56101
7	HF_niS_SL_niS_SP_niS_SP_PEN	Cc005439	0.250529	35.2	not assigned.not annotated	no hits & (original description: none)	-1.08613	-0.273234	-1.48358	-1.36708	0.716503	0.185733	0.599072	1.7025	1.10507	0.622757	-0.384374	-0.337244
7	HF_niS_SL_niS_SP_niS_SP_PEN	Cc030293	0.204516	35.1	not assigned.annotated	Protein CENTRORADIALIS OS=Antirrhinum majus (sp|q41261|cen_antma : 109.0)	0.50189	0.0783891	0.578671	-0.320243	-0.118423	0.586201	1.43928	1.04165	0.563866	-1.68556	-1.13512	-1.53061
7	HF_niS_SL_niS_SP_niS_SP_PEN	Cc035124	0.178343	3.1.4.1.3	Carbohydrate metabolism.sucrose metabolism.degradation.invertase activities.alkaline sucrose-specific invertase (CIN)	alkaline sucrose-specific invertase (CIN)	-0.104209	-1.02773	0.499073	-0.534797	-0.656099	0.43336	1.56372	0.302789	1.82599	-0.593246	-0.114017	-1.59483
7	HF_niS_SL_niS_SP_niS_SP_PEN	Cc035124	0.178343	11.10.2.1.1	Phytohormone action.signalling peptides.CRP (cysteine-rich-peptide) category.GASA/GAST-peptide activity.GASA-precursor polypeptide	GASA precursor polypeptide	-0.104209	-1.02773	0.499073	-0.534797	-0.656099	0.43336	1.56372	0.302789	1.82599	-0.593246	-0.114017	-1.59483
18	SL_niS_SL_PEN_SP_niS	Cc028610	0.999965	35.1	not assigned.annotated	DEAD-box ATP-dependent RNA helicase FANCM OS=Arabidopsis thaliana (sp|i3xhk1|fancm_arath : 92.4)	-0.457833	-1.09552	-0.562314	-0.854636	1.36588	-0.942206	-0.771288	0.387116	1.90621	-0.476969	0.58194	0.91963
18	SL_niS_SL_PEN_SP_niS	Cc026030	0.999962	35.1	not assigned.annotated	Regulator of telomere elongation helicase 1 homolog OS=Arabidopsis thaliana (sp|f4hqe2|rtel1_arath : 88.6)	-0.381977	-0.995697	-0.568918	-0.860733	1.4918	-0.973051	-0.961564	0.323189	1.8575	-0.339112	0.563793	0.844769
18	SL_niS_SL_PEN_SP_niS	Cc011476	0.999946	35.2	not assigned.not annotated	no hits & (original description: none)	-0.441804	-0.769955	-0.510787	-0.680653	1.59368	-0.975512	-0.972012	0.141388	2.06217	-0.35321	0.104639	0.802054
18	SL_niS_SL_PEN_SP_niS	Cc033363	0.99992	35.2	not assigned.not annotated	no hits & (original description: none)	-0.305277	-1.08125	-0.177229	-0.513263	1.53108	-0.856515	-1.05268	0.00930675	1.86828	-0.755975	0.275803	1.05771
18	SL_niS_SL_PEN_SP_niS	Cc036060	0.999919	35.2	not assigned.not annotated	no hits & (original description: none)	-0.350383	-0.961551	-0.653824	-0.601322	1.48012	-1.17999	-0.68635	0.295537	1.87298	-0.669332	0.661002	0.793115
18	SL_niS_SL_PEN_SP_niS	Cc013784	0.999915	35.2	not assigned.not annotated	no hits & (original description: none)	-0.418164	-1.21788	-0.38866	-0.936635	1.18399	-0.988449	-0.832032	0.188067	1.93056	-0.143081	0.543181	1.0791
18	SL_niS_SL_PEN_SP_niS	Cc025317	0.999908	35.1	not assigned.annotated	Retrovirus-related Pol polyprotein from transposon TNT 1-94 OS=Nicotiana tabacum (sp|p10978|polx_tobac : 114.0)	-0.43031	-0.844202	-0.215544	-0.556453	1.52318	-0.986061	-1.21703	0.141153	1.93914	-0.511487	0.217801	0.939816
18	SL_niS_SL_PEN_SP_niS	Cc040198	0.99988	35.2	not assigned.not annotated	no hits & (original description: none)	-0.598888	-1.04496	-0.508021	-0.423927	1.55682	-0.651587	-0.75037	-0.0359283	2.14492	-0.704898	0.302919	0.713925
18	SL_niS_SL_PEN_SP_niS	Cc011433	0.999869	35.1	not assigned.annotated	Putative pentatricopeptide repeat-containing protein At1g16830 OS=Arabidopsis thaliana (sp|q3eda9|ppr46_arath : 176.0)	-0.0107172	-1.04797	-0.104599	-0.773757	1.39517	-1.14527	-0.907003	-0.0805496	1.9857	-0.599807	0.45541	0.833397
18	SL_niS_SL_PEN_SP_niS	Cc040083	0.99984	35.2	not assigned.not annotated	no hits & (original description: none)	-0.420778	-0.981204	-0.44986	-0.715684	1.59071	-0.829329	-1.0532	0.511772	1.82149	-0.594784	0.202281	0.91859
18	SL_niS_SL_PEN_SP_niS	Cc037016	0.999839	35.2	not assigned.not annotated	no hits & (original description: none)	-0.289417	-0.758096	-0.335472	-0.950552	1.22022	-1.0431	-0.710756	-0.142921	2.32316	-0.349366	0.229409	0.806887
18	SL_niS_SL_PEN_SP_niS	Cc039967	0.999817	35.2	not assigned.not annotated	no hits & (original description: none)	-0.507262	-0.909996	-0.313343	-0.911418	1.39202	-0.901699	-1.08036	0.060475	1.66411	-0.410048	0.5791	1.33842
18	SL_niS_SL_PEN_SP_niS	Cc038413	0.999816	35.2	not assigned.not annotated	no hits & (original description: none)	-0.167625	-1.11085	-0.54838	-0.316215	1.34432	-1.3308	-0.790511	0.0643122	1.82394	-0.569042	0.485782	1.11506
18	SL_niS_SL_PEN_SP_niS	Cc013710	0.999814	50.1.12	Enzyme classification.EC_1 oxidoreductases.EC_1.13 oxidoreductase acting on single donor with incorporation of molecular oxygen (oxygenase)	Enzyme classification.EC_1 oxidoreductases.EC_1.13 oxidoreductase acting on single donor with incorporation of molecular oxygen (oxygenase)(50.1.12 : 479.7) & Probable linoleate 9S-lipoxygenase 5 OS=Solanum tuberosum (sp|q43191|lox15_soltu : 416.0)	-0.599367	-1.31563	-0.343381	-0.735946	1.60909	-0.715743	-0.928274	0.135021	1.70815	-0.200136	0.274583	1.11164
18	SL_niS_SL_PEN_SP_niS	Cc019337	0.999797	35.1	not assigned.annotated	Glycosyltransferase family 92 protein RCOM_0530710 OS=Ricinus communis (sp|b9slr1|y231_ricco : 142.0)	-0.54182	-0.928664	-0.29066	-0.510192	1.64665	-0.971754	-1.17308	-0.197437	1.78471	-0.187164	0.316916	1.0525
18	SL_niS_SL_PEN_SP_niS	Cc041304	0.9997	35.2	not assigned.not annotated	no hits & (original description: none)	-0.386772	-0.917352	-0.641308	-0.448431	1.51974	-0.849741	-0.573299	-0.200615	1.89987	-0.967869	0.448366	1.11741
18	SL_niS_SL_PEN_SP_niS	Cc035723	0.999697	35.2	not assigned.not annotated	no hits & (original description: none)	-0.477634	-1.20792	-0.802288	-0.695569	1.27374	-1.14014	-0.643205	0.398139	1.80085	-0.0892648	0.486436	1.09685
18	SL_niS_SL_PEN_SP_niS	Cc016856	0.999664	35.2	not assigned.not annotated	no hits & (original description: none)	-0.662176	-0.802965	-0.483362	-0.720043	1.10541	-1.09623	-1.10584	0.119953	1.87377	-0.122621	0.643836	1.25027
18	SL_niS_SL_PEN_SP_niS	Cc039906	0.999656	19.4.2.6	Protein homeostasis.proteolysis.serine-type peptidase activities.S54-class protease (RBL))	protease (RBL)	0.00228466	-1.42525	-0.603303	-0.515868	1.00394	-0.875186	-0.834949	0.0235114	2.05704	-0.407253	0.448854	1.12618
18	SL_niS_SL_PEN_SP_niS	Cc016592	0.999636	35.2	not assigned.not annotated	no hits & (original description: none)	-0.300617	-0.741502	-0.633599	-0.752556	1.74491	-1.21637	-1.0211	0.198038	1.69286	-0.151145	0.274484	0.906605
18	SL_niS_SL_PEN_SP_niS	Cc027618	0.999607	35.2	not assigned.not annotated	no hits & (original description: none)	-0.801935	-0.695961	-0.514274	-0.580048	1.33125	-0.9404	-1.17053	0.278882	2.00675	-0.146304	0.192584	1.03998
18	SL_niS_SL_PEN_SP_niS	Cc036856	0.999578	35.2	not assigned.not annotated	no hits & (original description: none)	-0.45074	-1.3769	-0.77775	-0.65136	1.59696	-0.736665	-0.561458	0.197757	1.96789	-0.163098	0.291997	0.663363
18	SL_niS_SL_PEN_SP_niS	Cc039421	0.999577	35.2	not assigned.not annotated	no hits & (original description: none)	-0.469902	-0.776033	-0.696598	-0.825084	1.72518	-0.960694	-0.997304	0.306338	1.77924	-0.111613	0.114271	0.912199
18	SL_niS_SL_PEN_SP_niS	Cc036468	0.99946	35.2	not assigned.not annotated	no hits & (original description: none)	-0.701197	-0.643662	-0.261054	-0.920638	1.48153	-1.03708	-1.03077	-0.072816	1.65751	-0.249462	0.414235	1.36341
18	SL_niS_SL_PEN_SP_niS	Cc046164	0.999444	35.2	not assigned.not annotated	no hits & (original description: none)	-0.370318	-0.787136	-0.155339	-0.838868	1.13849	-1.26387	-1.11618	0.43036	1.87581	-0.540913	0.648978	0.978983
18	SL_niS_SL_PEN_SP_niS	Cc003537	0.99939	35.2	not assigned.not annotated	no hits & (original description: none)	-0.632896	-0.960485	-0.470113	-0.305912	1.59536	-1.12045	-0.582303	-0.364876	1.71787	-0.602051	0.4843	1.24155
18	SL_niS_SL_PEN_SP_niS	Cc040272	0.999322	17.1.3.1.11	Protein biosynthesis.ribosome biogenesis.small ribosomal subunit (SSU).SSU proteome.component uS8	component uS8 of SSU proteome	-0.667518	-1.31036	-0.686181	-0.771993	1.46269	-0.611666	-0.913345	0.457129	1.66519	-0.141772	0.392195	1.12562
18	SL_niS_SL_PEN_SP_niS	Cc020537	0.99931	35.2	not assigned.not annotated	no hits & (original description: none)	-0.603463	-1.27116	-0.742965	-0.929319	1.18399	-0.801293	-0.546073	0.449362	1.84995	-0.118843	0.288608	1.24121
18	SL_niS_SL_PEN_SP_niS	Cc041199	0.999263	35.2	not assigned.not annotated	no hits & (original description: none)	0.0501586	-1.1217	-0.465799	-0.365804	1.4153	-1.19725	-1.15529	0.0665551	1.65882	-0.4951	0.405154	1.20496
18	SL_niS_SL_PEN_SP_niS	Cc018410	0.999255	35.2	not assigned.not annotated	no hits & (original description: none)	-0.232462	-0.894636	0.0164815	-0.648139	1.43192	-0.857418	-1.30492	-0.0243354	1.83994	-0.703932	0.237872	1.13962
18	SL_niS_SL_PEN_SP_niS	Cc015772	0.99922	50.2.4	Enzyme classification.EC_2 transferases.EC_2.4 glycosyltransferase	Enzyme classification.EC_2 transferases.EC_2.4 glycosyltransferase(50.2.4 : 186.9) & Callose synthase 9 OS=Arabidopsis thaliana (sp|q9sfu6|cals9_arath : 169.0)	-0.21756	-0.916068	-0.581612	-1.02438	1.6734	-0.645694	-1.15302	0.254253	1.63875	-0.53692	0.719416	0.78944
18	SL_niS_SL_PEN_SP_niS	Cc043095	0.999211	35.2	not assigned.not annotated	no hits & (original description: none)	-0.586501	-0.514045	-0.346993	-0.627275	1.26765	-1.37366	-1.18054	0.276965	1.96528	-0.179905	0.35353	0.9455
18	SL_niS_SL_PEN_SP_niS	Cc042128	0.99912	35.2	not assigned.not annotated	no hits & (original description: none)	-0.677051	-1.41652	-0.470468	-0.224725	1.28857	-1.09209	-0.757398	0.215696	1.7949	-0.112763	0.225085	1.22676
18	SL_niS_SL_PEN_SP_niS	Cc022947	0.99901	35.2	not assigned.not annotated	no hits & (original description: none)	-0.162763	-0.726382	-0.351775	-0.705255	1.14355	-1.50634	-1.0688	0.0174996	1.75688	-0.278489	0.64904	1.23284
18	SL_niS_SL_PEN_SP_niS	Cc046412	0.998967	35.2	not assigned.not annotated	no hits & (original description: none)	-0.718572	-1.47053	-0.659617	-0.501862	1.28649	-0.844419	-0.832934	0.394331	1.66056	-0.0785847	0.664188	1.10095
18	SL_niS_SL_PEN_SP_niS	Cc039951	0.998879	35.2	not assigned.not annotated	no hits & (original description: none)	-0.690969	-0.638112	-0.592571	-0.729328	1.25308	-1.01343	-1.24598	0.614897	1.84355	-0.1753	0.280282	1.09388
18	SL_niS_SL_PEN_SP_niS	Cc041978	0.998737	35.2	not assigned.not annotated	no hits & (original description: none)	-0.560281	-0.83504	-0.81216	-1.19417	1.75661	-0.744893	-0.662555	0.337782	1.62852	-0.272057	0.504427	0.853809
18	SL_niS_SL_PEN_SP_niS	Cc010526	0.998694	35.2	not assigned.not annotated	no hits & (original description: none)	-0.597036	-1.35736	-0.479654	-0.577497	0.987303	-0.886239	-0.242248	0.332602	2.15203	-0.672921	0.267495	1.07353
18	SL_niS_SL_PEN_SP_niS	Cc040010	0.998648	35.1	not assigned.annotated	Splicing factor SF3a60 homolog OS=Arabidopsis thaliana (sp|q9fg01|ato_arath : 96.3)	-0.71773	-1.05911	-0.766141	-0.702705	1.57879	-0.576989	-0.937823	0.480653	1.49959	-0.497525	0.398522	1.30048
18	SL_niS_SL_PEN_SP_niS	Cc009544	0.998606	35.2	not assigned.not annotated	no hits & (original description: none)	-0.47407	-1.12963	-0.694718	-0.76015	1.27701	-1.17545	-0.977384	0.441013	1.49477	0.00256015	0.839834	1.15621
18	SL_niS_SL_PEN_SP_niS	Cc039678	0.998501	35.2	not assigned.not annotated	no hits & (original description: none)	0.10993	-0.977096	-0.394348	-0.649827	0.911249	-1.1536	-0.828449	-0.201866	1.98281	-0.731705	0.625736	1.30717
18	SL_niS_SL_PEN_SP_niS	Cc037315	0.998466	19.2.2.8.1.4.3	Protein homeostasis.ubiquitin-proteasome system.ubiquitin-fold protein conjugation.Cullin-based ubiquitylation complexes.SKP1-CUL1-FBX (SCF) E3 ubiquitin ligase complexes.F-BOX substrate adaptor activities.substrate adaptor (FBX)	substrate adaptor FBX of SCF E3 ubiquitin ligase complex	-0.568818	-1.05891	-0.522214	0.0460227	1.55021	-0.902953	-0.810755	-0.101136	2.04557	-0.768641	0.437826	0.653796
18	SL_niS_SL_PEN_SP_niS	Cc008173	0.998363	35.2	not assigned.not annotated	no hits & (original description: none)	0.140463	-1.3813	-0.372801	-0.432614	1.70695	-1.16465	-0.802762	-0.112171	1.6347	-0.468488	0.359188	0.893482
18	SL_niS_SL_PEN_SP_niS	Cc044379	0.998271	35.2	not assigned.not annotated	no hits & (original description: none)	-0.244641	-0.564543	-0.398806	-0.637993	1.55413	-0.873308	-1.44549	0.307267	1.77198	-0.688448	0.200283	1.01957
18	SL_niS_SL_PEN_SP_niS	Cc033254	0.998213	35.2	not assigned.not annotated	no hits & (original description: none)	-0.835401	-1.29956	-0.593464	-0.587813	1.13594	-0.611202	-0.847656	0.283943	1.7059	-0.19209	0.284275	1.55713
18	SL_niS_SL_PEN_SP_niS	Cc012380	0.998202	35.2	not assigned.not annotated	no hits & (original description: none)	-0.191273	-0.622715	-0.62675	-0.682599	0.916688	-1.56298	-0.846594	0.108406	2.15861	-0.0356677	0.485846	0.899028
18	SL_niS_SL_PEN_SP_niS	Cc020539	0.998139	24.3.5	Solute transport.channels.mechanosensitive ion channel (MSL)	mechanosensitive ion channel (MSL)	-0.295254	-1.01016	-0.376377	-0.778763	1.63895	-0.410163	-1.29997	0.118688	1.91408	-0.323942	-0.0777449	0.900658
18	SL_niS_SL_PEN_SP_niS	Cc020806	0.997896	35.2	not assigned.not annotated	no hits & (original description: none)	-0.379435	-0.60974	-0.328217	-1.03979	1.88395	-0.621281	-1.13235	-0.103091	1.79917	-0.518298	0.449362	0.599723
18	SL_niS_SL_PEN_SP_niS	Cc044281	0.997893	35.2	not assigned.not annotated	no hits & (original description: none)	-0.811929	-0.6789	-0.84281	-0.526043	1.32152	-1.04283	-0.435612	-0.203405	1.87598	-0.614112	1.06328	0.894856
18	SL_niS_SL_PEN_SP_niS	Cc032833	0.99771	35.2	not assigned.not annotated	no hits & (original description: none)	-0.498532	-0.921831	-0.22228	-0.662449	1.87631	-0.902976	-1.20466	0.371725	1.63543	-0.273504	-0.0549672	0.857735
18	SL_niS_SL_PEN_SP_niS	Cc042190	0.997603	35.2	not assigned.not annotated	no hits & (original description: none)	-0.446537	-0.951467	0.015867	-0.673862	1.00976	-0.968342	-0.902105	-0.375196	2.00244	-0.266928	-0.00824494	1.56461
18	SL_niS_SL_PEN_SP_niS	Cc042163	0.997595	35.1	not assigned.annotated	Calpain-type cysteine protease DEK1 OS=Arabidopsis thaliana (sp|q8rvl2|dek1_arath : 132.0)	-0.215944	-1.2315	-0.745924	-0.333463	1.87113	-0.65475	-0.744883	0.104723	1.82663	-0.651015	0.0612849	0.713713
18	SL_niS_SL_PEN_SP_niS	Cc010422	0.997578	35.2	not assigned.not annotated	no hits & (original description: none)	-1.14748	-0.888253	0.00947764	-0.843716	1.36294	-0.829064	-1.15452	0.266834	1.74261	-0.00511227	0.528604	0.957685
18	SL_niS_SL_PEN_SP_niS	Cc021583	0.997335	35.2	not assigned.not annotated	no hits & (original description: none)	-0.64717	-0.276344	-0.450863	-0.39864	1.06812	-1.11396	-1.14929	-0.158982	2.33325	-0.330023	0.222734	0.901158
18	SL_niS_SL_PEN_SP_niS	Cc028586	0.997282	35.2	not assigned.not annotated	no hits & (original description: none)	-0.918227	-1.07651	-0.875638	-0.905004	1.273	-0.556161	-0.602863	0.441912	1.87751	-0.262552	0.94785	0.656687
18	SL_niS_SL_PEN_SP_niS	Cc040648	0.997258	35.2	not assigned.not annotated	no hits & (original description: none)	-0.769681	-0.697941	-0.26974	-1.00846	1.29237	-1.26148	-1.06311	0.682877	1.57095	-0.0889079	0.493727	1.1194
18	SL_niS_SL_PEN_SP_niS	Cc004412	0.996881	35.2	not assigned.not annotated	no hits & (original description: none)	-0.1958	-0.65087	-0.576904	-0.538779	1.79243	-1.22295	-1.10431	0.448836	1.76109	-0.455933	0.0553139	0.687881
18	SL_niS_SL_PEN_SP_niS	Cc042680	0.996848	35.2	not assigned.not annotated	no hits & (original description: none)	-0.363373	-1.16022	-0.0859186	-0.848133	0.826319	-1.00971	-0.935555	-0.373037	1.77102	-0.189913	0.959683	1.40884
18	SL_niS_SL_PEN_SP_niS	Cc039968	0.996842	35.2	not assigned.not annotated	no hits & (original description: none)	-0.981019	-0.784045	-0.0635204	-0.926615	0.929632	-1.03976	-1.09952	0.38709	1.74563	-0.185452	0.744982	1.2726
18	SL_niS_SL_PEN_SP_niS	Cc033255	0.996779	35.2	not assigned.not annotated	no hits & (original description: none)	-0.677831	-1.17535	-0.557458	-0.840137	0.58058	-0.780363	-0.822428	0.272342	2.02241	0.0650384	0.446011	1.46718
18	SL_niS_SL_PEN_SP_niS	Cc039555	0.996753	35.1	not assigned.annotated	Patellin-6 OS=Arabidopsis thaliana (sp|q9scu1|patl6_arath : 261.0)	-0.589032	-1.61412	-0.752294	-0.745523	1.19229	-0.771714	-0.558533	0.539416	1.63458	0.0612872	0.386827	1.21682
18	SL_niS_SL_PEN_SP_niS	Cc034020	0.996696	35.2	not assigned.not annotated	no hits & (original description: none)	-0.824478	-0.8089	-0.754368	-0.874731	1.60449	-0.557934	-0.900471	0.412842	1.99979	0.0221684	-0.000380482	0.681975
18	SL_niS_SL_PEN_SP_niS	Cc029059	0.996627	35.2	not assigned.not annotated	no hits & (original description: none)	-0.516247	-0.929758	-0.129741	-0.58001	0.680782	-1.00912	-1.25065	-0.0350392	1.93058	-0.201192	0.463672	1.57673
18	SL_niS_SL_PEN_SP_niS	Cc040323	0.996391	35.1	not assigned.annotated	Patellin-6 OS=Arabidopsis thaliana (sp|q9scu1|patl6_arath : 250.0)	-0.796216	-1.16571	-0.679456	-0.933387	1.62664	-0.523481	-0.736619	0.53308	1.69359	-0.0132281	-0.0337785	1.02856
18	SL_niS_SL_PEN_SP_niS	Cc042831	0.996315	35.2	not assigned.not annotated	no hits & (original description: none)	-0.931309	-1.12641	-0.890144	-0.670368	1.13522	-1.00337	-0.47914	0.440006	1.57164	-0.107439	0.645068	1.41624
18	SL_niS_SL_PEN_SP_niS	Cc038504	0.996115	35.2	not assigned.not annotated	no hits & (original description: none)	-0.126698	-0.824492	-0.768585	-0.31781	1.3117	-0.877431	-0.461669	-0.611907	2.09919	-0.871638	0.326057	1.12329
18	SL_niS_SL_PEN_SP_niS	Cc039562	0.996096	35.1	not assigned.annotated	Calpain-type cysteine protease DEK1 OS=Arabidopsis thaliana (sp|q8rvl2|dek1_arath : 140.0)	-0.303519	-1.65487	-0.908974	-0.561548	1.50461	-0.404987	-0.653323	0.300214	1.80589	-0.179517	0.18757	0.868451
18	SL_niS_SL_PEN_SP_niS	Cc023182	0.995553	35.2	not assigned.not annotated	no hits & (original description: none)	-0.811305	-0.75129	-0.641077	-0.831011	0.850621	-0.878676	-0.928715	0.544235	1.68332	-0.551212	0.838035	1.47708
18	SL_niS_SL_PEN_SP_niS	Cc028609	0.995359	35.2	not assigned.not annotated	no hits & (original description: none)	-0.719909	-1.64941	-0.55057	-0.841114	0.969841	-0.633603	-0.578283	0.417506	1.64549	-0.0992649	0.792837	1.24648
18	SL_niS_SL_PEN_SP_niS	Cc040586	0.995184	35.2	not assigned.not annotated	no hits & (original description: none)	-0.982026	-1.33005	-0.171407	-0.44821	1.81733	-0.477811	-0.998886	0.0477951	1.74077	-0.0523702	0.196303	0.658564
18	SL_niS_SL_PEN_SP_niS	Cc038412	0.995083	35.2	not assigned.not annotated	no hits & (original description: none)	-1.014	-1.17935	-0.982332	-0.962056	1.2848	-0.519059	-0.508362	0.43766	1.69867	0.101354	0.627263	1.01543
18	SL_niS_SL_PEN_SP_niS	Cc034021	0.99505	35.2	not assigned.not annotated	no hits & (original description: none)	-0.134612	-1.05037	-0.97302	-0.728239	1.82216	-0.82425	-0.779323	0.207434	1.88586	-0.030276	0.227165	0.377478
18	SL_niS_SL_PEN_SP_niS	Cc045148	0.994891	35.2	not assigned.not annotated	no hits & (original description: none)	-1.11809	-0.874943	-0.862763	-0.497936	1.22853	-0.923686	-0.369061	-0.391454	1.94279	0.10762	0.93902	0.819966
18	SL_niS_SL_PEN_SP_niS	Cc023395	0.994458	35.1	not assigned.annotated	Transmembrane 9 superfamily member 10 OS=Arabidopsis thaliana (sp|q8rww1|tmn10_arath : 94.0)	-0.321417	-1.40425	-0.733915	-0.287681	1.0724	-1.21151	-0.174745	0.135825	2.04191	-0.598663	0.813739	0.668298
18	SL_niS_SL_PEN_SP_niS	Cc036344	0.994358	35.2	not assigned.not annotated	no hits & (original description: none)	-0.489188	-1.14512	-0.688424	-0.89517	1.49262	-0.819874	-0.220991	0.593927	1.61786	-0.70831	-0.0600822	1.32275
18	SL_niS_SL_PEN_SP_niS	Cc036786	0.994335	35.2	not assigned.not annotated	no hits & (original description: none)	0.0142447	-1.03126	-0.189817	-1.05682	0.734367	-0.977337	-0.824525	0.18776	2.1809	-0.643404	1.0418	0.564077
18	SL_niS_SL_PEN_SP_niS	Cc042428	0.993924	35.2	not assigned.not annotated	no hits & (original description: none)	0.303288	-1.32747	-0.592277	-0.738296	1.1295	-0.579975	-0.985649	0.153995	2.22872	-0.272334	-0.0896983	0.770184
18	SL_niS_SL_PEN_SP_niS	Cc033444	0.993385	35.2	not assigned.not annotated	no hits & (original description: none)	-0.633503	-1.09451	-1.06671	-0.883065	1.81138	-0.315859	-0.418253	0.0935989	1.81344	-0.308242	0.371992	0.629735
18	SL_niS_SL_PEN_SP_niS	Cc040260	0.993203	35.2	not assigned.not annotated	no hits & (original description: none)	-1.02126	-0.918544	-0.571976	-0.952537	1.45014	-0.498858	-0.888665	0.753447	1.91133	-0.035832	0.0572551	0.715502
18	SL_niS_SL_PEN_SP_niS	Cc013335	0.993196	35.2	not assigned.not annotated	no hits & (original description: none)	-1.27218	-1.00077	-0.839228	-0.890087	1.45142	-0.419517	-0.571378	0.499542	1.7248	-0.00337207	0.362353	0.958419
18	SL_niS_SL_PEN_SP_niS	Cc028400	0.993166	35.1	not assigned.annotated	Histone deacetylase 8 OS=Arabidopsis thaliana (sp|q94ej2|hda8_arath : 120.0)	0.146639	-0.535672	-0.517094	-0.757275	1.86089	-1.11151	-0.955294	-0.128986	1.69013	-0.752532	0.185569	0.875136
18	SL_niS_SL_PEN_SP_niS	Cc039561	0.99292	35.2	not assigned.not annotated	no hits & (original description: none)	-0.0948508	-1.19588	-0.44662	-0.739617	1.77641	-0.566172	-0.82091	0.397918	1.87778	-0.753157	-0.0731273	0.638227
18	SL_niS_SL_PEN_SP_niS	Cc040587	0.992782	35.2	not assigned.not annotated	no hits & (original description: none)	-0.72783	-1.37487	-0.834163	-0.973779	1.61667	-0.392814	-0.540879	0.636303	1.65829	-0.131458	0.270797	0.793723
18	SL_niS_SL_PEN_SP_niS	Cc028608	0.99278	35.2	not assigned.not annotated	no hits & (original description: none)	-1.11434	-1.39981	-0.593287	-0.683818	1.18978	-0.746368	-0.498709	0.800015	1.74308	-0.150369	0.720254	0.733567
18	SL_niS_SL_PEN_SP_niS	Cc042830	0.992757	35.2	not assigned.not annotated	no hits & (original description: none)	-1.00606	-1.2043	-0.240542	-0.608076	1.58225	-0.474461	-1.01191	0.61454	1.38895	-0.627201	0.34725	1.23956
18	SL_niS_SL_PEN_SP_niS	Cc040084	0.992554	35.2	not assigned.not annotated	no hits & (original description: none)	0.0155354	-1.1432	-0.274073	-0.442346	1.7163	-1.04227	-0.940415	0.36758	1.85468	-0.817374	0.270015	0.435568
18	SL_niS_SL_PEN_SP_niS	Cc040767	0.992476	35.2	not assigned.not annotated	no hits & (original description: none)	-0.105677	-1.18816	-0.80663	-0.414838	0.714385	-0.594971	-0.756464	0.202975	2.21814	-0.548557	-0.146419	1.42622
18	SL_niS_SL_PEN_SP_niS	Cc043357	0.992435	35.2	not assigned.not annotated	no hits & (original description: none)	-0.836168	-1.3506	-0.986197	-0.810497	1.58163	-0.650392	-0.106551	0.459013	1.48387	-0.372024	0.570832	1.01708
18	SL_niS_SL_PEN_SP_niS	Cc040556	0.992201	35.2	not assigned.not annotated	no hits & (original description: none)	-0.430877	-1.54325	-0.876977	-0.529089	1.43962	-0.331494	-0.481466	0.324828	1.579	-0.825167	0.458468	1.21641
18	SL_niS_SL_PEN_SP_niS	Cc010337	0.991405	35.1	not assigned.annotated	Sulfate transporter 4.1, chloroplastic OS=Arabidopsis thaliana (sp|q9fy46|sut41_arath : 99.0)	0.164789	-0.587309	-0.521758	-1.02897	1.78998	-0.855254	-1.23125	0.236798	1.712	-0.518182	0.0747538	0.764404
18	SL_niS_SL_PEN_SP_niS	Cc033019	0.991071	35.2	not assigned.not annotated	no hits & (original description: none)	-0.45941	-0.80184	-0.400972	-0.62964	1.96175	-0.787121	-0.770179	-0.181453	2.087	-0.310396	0.149098	0.14316
18	SL_niS_SL_PEN_SP_niS	Cc033373	0.990948	35.2	not assigned.not annotated	no hits & (original description: none)	-0.291972	-1.06662	-0.46622	-0.415523	1.78497	-0.363821	-1.0302	-0.26195	1.79698	-0.934514	0.792257	0.456609
18	SL_niS_SL_PEN_SP_niS	Cc021638	0.990194	35.2	not assigned.not annotated	no hits & (original description: none)	-0.2884	-0.947467	0.122582	-0.355347	1.14085	-0.852657	-1.63642	0.297703	1.88749	-0.529733	0.0491331	1.11227
18	SL_niS_SL_PEN_SP_niS	Cc040892	0.989052	35.2	not assigned.not annotated	no hits & (original description: none)	-0.767307	-1.4786	-1.00034	-1.10501	1.24121	-0.364278	-0.135651	0.239742	1.67205	0.115137	0.481658	1.1014
18	SL_niS_SL_PEN_SP_niS	Cc003591	0.988958	35.2	not assigned.not annotated	no hits & (original description: none)	0.332874	-0.628272	-0.558787	-0.844314	1.43425	-1.14512	-0.754176	0.0860788	1.7498	-0.990528	0.105463	1.21274
18	SL_niS_SL_PEN_SP_niS	Cc036680	0.988115	35.2	not assigned.not annotated	no hits & (original description: none)	0.173365	-1.52422	-0.451876	-0.328849	1.77911	-0.802412	-0.837778	-0.0146567	1.8183	-0.44775	0.0799137	0.556851
18	SL_niS_SL_PEN_SP_niS	Cc015435	0.988047	35.1	not assigned.annotated	DNA repair protein RAD51 homolog OS=Solanum lycopersicum (sp|q40134|rad51_sollc : 134.0)	-0.264216	-1.46397	-0.333769	-0.626081	1.82335	-0.387884	-1.14864	0.297126	1.22749	-0.563975	0.201404	1.23916
18	SL_niS_SL_PEN_SP_niS	Cc040687	0.987955	35.2	not assigned.not annotated	no hits & (original description: none)	-0.6015	-1.09687	-0.0603404	-0.725637	2.18372	-0.855563	-1.03643	0.0671855	1.29186	-0.0356188	0.0620296	0.807165
18	SL_niS_SL_PEN_SP_niS	Cc039310	0.987909	35.2	not assigned.not annotated	no hits & (original description: none)	-0.382439	-1.05937	-0.718369	-0.889846	1.3689	-1.07066	0.275593	0.184118	2.12629	-0.448216	-0.13063	0.744628
18	SL_niS_SL_PEN_SP_niS	Cc039945	0.9878	35.1	not assigned.annotated	Retrovirus-related Pol polyprotein from transposon TNT 1-94 OS=Nicotiana tabacum (sp|p10978|polx_tobac : 168.0)	-0.944902	-1.21018	-0.753386	-0.846705	0.522297	-0.633542	-0.234835	-0.0782827	1.9673	-0.048069	0.81744	1.44287
18	SL_niS_SL_PEN_SP_niS	Cc042975	0.987709	35.2	not assigned.not annotated	no hits & (original description: none)	-1.34658	-1.23568	-0.565295	-0.995514	1.04747	-0.333958	-0.316485	0.309897	1.68758	-0.171621	0.625891	1.29429
18	SL_niS_SL_PEN_SP_niS	Cc007498	0.987587	35.2	not assigned.not annotated	no hits & (original description: none)	0.174331	-0.544872	-0.0990746	-0.835925	0.663773	-1.15878	-1.18419	-0.277848	2.33362	-0.342565	0.229712	1.04181
18	SL_niS_SL_PEN_SP_niS	Cc034019	0.987122	35.1	not assigned.annotated	DNA repair protein REV1 OS=Arabidopsis thaliana (sp|a3ewl3|rev1_arath : 130.0)	-0.73807	-0.861677	-0.428616	-0.599951	1.63701	-0.601847	-0.899592	0.238182	2.27596	-0.0761589	-0.164679	0.219431
18	SL_niS_SL_PEN_SP_niS	Cc030026	0.986908	35.1	not assigned.annotated	Retrovirus-related Pol polyprotein from transposon TNT 1-94 OS=Nicotiana tabacum (sp|p10978|polx_tobac : 162.0)	0.0516369	-1.25188	-0.298621	-0.648551	0.64343	-1.45387	-0.18358	-0.425862	2.16429	-0.228527	0.581007	1.05053
18	SL_niS_SL_PEN_SP_niS	Cc037141	0.986307	35.2	not assigned.not annotated	no hits & (original description: none)	-0.677111	-0.601236	-0.720484	-0.856877	1.75258	-1.08603	-0.0125038	-0.0957785	2.10781	-0.308602	0.294811	0.20342
18	SL_niS_SL_PEN_SP_niS	Cc023148	0.98553	35.2	not assigned.not annotated	no hits & (original description: none)	-0.88549	-0.995406	-0.674521	-0.727149	1.36631	-0.729065	-0.453601	1.04762	1.97246	-0.557718	0.0580051	0.578553
18	SL_niS_SL_PEN_SP_niS	Cc044282	0.985274	35.2	not assigned.not annotated	no hits & (original description: none)	-1.34797	0.043927	-0.640599	-0.72157	1.03636	-0.780308	-0.737597	-0.368197	2.14293	-0.207411	0.748706	0.831732
18	SL_niS_SL_PEN_SP_niS	Cc019834	0.984917	35.2	not assigned.not annotated	no hits & (original description: none)	-0.798333	-0.430498	-0.239546	-0.391611	0.586454	-0.731663	-1.40737	-0.0202614	2.55692	-0.161619	0.473797	0.563728
18	SL_niS_SL_PEN_SP_niS	Cc033997	0.984389	35.2	not assigned.not annotated	no hits & (original description: none)	-0.0527711	-0.754388	-0.0731013	-0.345635	1.62293	-1.27781	-1.33223	-0.0825549	1.96433	-0.239205	-0.011814	0.582248
18	SL_niS_SL_PEN_SP_niS	Cc039620	0.984335	35.2	not assigned.not annotated	no hits & (original description: none)	-0.499051	-1.11886	-0.878034	-0.940143	2.04148	-0.315247	-0.661347	0.0809847	1.58167	-0.077477	-0.00494221	0.790975
18	SL_niS_SL_PEN_SP_niS	Cc018375	0.984139	35.2	not assigned.not annotated	no hits & (original description: none)	-1.20122	-1.2141	-1.0057	-0.922031	1.09652	-0.39327	-0.283589	0.614398	1.80288	0.119994	0.392154	0.993974
18	SL_niS_SL_PEN_SP_niS	Cc033565	0.982006	35.2	not assigned.not annotated	no hits & (original description: none)	0.053084	-1.15527	-0.496484	-0.467919	0.372566	-0.864834	-0.780143	-0.430924	2.48835	0.0959773	0.0395699	1.14603
18	SL_niS_SL_PEN_SP_niS	Cc035512	0.981796	35.2	not assigned.not annotated	no hits & (original description: none)	0.0641079	-1.00686	-0.395351	-0.620261	0.897527	-1.23943	-0.739213	0.730267	1.84977	-1.008	0.231096	1.23634
18	SL_niS_SL_PEN_SP_niS	Cc021287	0.981672	35.1	not assigned.annotated	ABC transporter A family member 11 OS=Arabidopsis thaliana (sp|q9fkf2|ab11a_arath : 115.0)	-0.00574457	-0.323358	-0.0940965	-0.51289	1.27849	-1.46594	-1.42121	0.0184626	1.87054	-0.603974	0.344665	0.91504
18	SL_niS_SL_PEN_SP_niS	Cc004214	0.981243	35.2	not assigned.not annotated	no hits & (original description: none)	-0.00585687	-0.839532	-0.403136	-0.60054	2.03845	-1.17788	-0.880564	0.291157	1.35837	-0.778391	0.0406254	0.957292
18	SL_niS_SL_PEN_SP_niS	Cc000950	0.979888	35.2	not assigned.not annotated	no hits & (original description: none)	-0.343811	-0.188692	-0.291866	-1.01658	1.9201	-1.18179	-0.735604	-0.634839	1.27301	-0.53911	0.497805	1.24137
18	SL_niS_SL_PEN_SP_niS	Cc040795	0.979429	35.1	not assigned.annotated	Transmembrane 9 superfamily member 8 OS=Arabidopsis thaliana (sp|f4kib2|tmn8_arath : 133.0)	-0.923054	-1.45505	-1.11103	-0.843887	1.5452	-0.39782	-0.139244	0.49636	1.40578	-0.159553	0.693453	0.888847
18	SL_niS_SL_PEN_SP_niS	Cc016155	0.978945	35.2	not assigned.not annotated	no hits & (original description: none)	-0.284192	-1.14725	-0.435927	-0.86339	1.38081	-0.89613	-0.20481	0.824372	1.96363	-0.953541	-0.0668001	0.68323
18	SL_niS_SL_PEN_SP_niS	Cc045467	0.978405	35.1	not assigned.annotated	Retrovirus-related Pol polyprotein from transposon TNT 1-94 OS=Nicotiana tabacum (sp|p10978|polx_tobac : 226.0)	-0.270268	-1.58179	-0.641808	-0.669066	0.479278	-1.09253	0.161414	-0.10159	2.13092	-0.134103	0.674821	1.04472
18	SL_niS_SL_PEN_SP_niS	Cc028038	0.978237	35.2	not assigned.not annotated	no hits & (original description: none)	-0.135898	-0.601718	-0.360583	-0.109455	1.39301	-1.45339	-0.989735	-0.0217627	1.69573	-1.05722	0.591472	1.04955
18	SL_niS_SL_PEN_SP_niS	Cc043793	0.978219	35.2	not assigned.not annotated	no hits & (original description: none)	0.230412	-0.990665	-0.64335	-0.583082	0.238224	-0.78	-0.973257	-0.247849	2.19497	-0.458772	0.515461	1.4979
18	SL_niS_SL_PEN_SP_niS	Cc039913	0.978004	35.2	not assigned.not annotated	no hits & (original description: none)	0.381213	-0.982963	-0.897358	-0.964108	1.9119	-0.805425	-0.661217	0.0532465	1.66165	-0.495307	0.193651	0.604717
18	SL_niS_SL_PEN_SP_niS	Cc040228	0.977427	35.1	not assigned.annotated	Cell division cycle 20.2, cofactor of APC complex OS=Arabidopsis thaliana (sp|q9s7i8|cdc22_arath : 142.0)	0.0885877	-0.263685	-0.113958	-0.695583	1.4	-1.31426	-1.07462	-0.382043	1.92322	-0.840724	0.303504	0.969563
18	SL_niS_SL_PEN_SP_niS	Cc043509	0.9772	35.2	not assigned.not annotated	no hits & (original description: none)	-0.40264	-1.24417	-0.727598	-1.14083	1.16931	-1.0565	0.274541	-0.524308	1.4601	-0.0339689	1.02772	1.19835
18	SL_niS_SL_PEN_SP_niS	Cc016736	0.977114	35.2	not assigned.not annotated	no hits & (original description: none)	-0.156155	-1.12716	-0.0484297	-0.773973	2.15676	-0.780518	-0.704843	-0.132465	1.29845	-0.813907	0.0969786	0.985255
18	SL_niS_SL_PEN_SP_niS	Cc001066	0.976952	35.1	not assigned.annotated	Potassium channel SKOR OS=Arabidopsis thaliana (sp|q9m8s6|skor_arath : 337.0)	-0.360101	-1.00957	-0.854161	-0.192922	1.95185	-1.07174	-0.375344	0.315909	1.60301	-0.936553	0.40825	0.52137
18	SL_niS_SL_PEN_SP_niS	Cc043022	0.975871	35.2	not assigned.not annotated	no hits & (original description: none)	-0.263135	-1.21521	-0.20205	-0.523714	1.49709	-1.75156	0.10608	-0.202482	1.61013	-0.44691	0.60458	0.787197
18	SL_niS_SL_PEN_SP_niS	Cc027661	0.975433	35.2	not assigned.not annotated	no hits & (original description: none)	-0.00657304	-0.613431	-0.236186	-0.587731	1.919	-0.80987	-1.21022	-0.0778478	1.64359	-0.958617	0.0487384	0.889148
18	SL_niS_SL_PEN_SP_niS	Cc012878	0.973134	35.2	not assigned.not annotated	no hits & (original description: none)	-1.00106	0.022643	-0.644916	-0.588549	0.398332	-0.947654	-1.02857	0.0433881	2.14577	-0.514648	0.979723	1.13554
18	SL_niS_SL_PEN_SP_niS	Cc040433	0.973011	24.1.3.2.1	Solute transport.primary active transport.ABC superfamily.ABC2 family.subfamily ABCA transporter	subfamily ABCA transporter	-0.303636	-0.940704	-0.159719	-0.0298273	0.867939	-1.15686	-1.44386	0.566379	1.84505	-0.683582	0.175016	1.2638
18	SL_niS_SL_PEN_SP_niS	Cc004695	0.97283	35.1	not assigned.annotated	Linoleate 9S-lipoxygenase A OS=Solanum lycopersicum (sp|p38415|loxa_sollc : 179.0)	-0.0695742	-0.201368	-0.953669	-0.364255	1.48639	-1.08305	-1.18217	0.29433	1.95258	-0.863742	0.528608	0.455915
18	SL_niS_SL_PEN_SP_niS	Cc041465	0.97255	2.4.2.1.1	Cellular respiration.oxidative phosphorylation.alternative NAD(P)H dehydrogenase activities.type-II NAD(P)H dehydrogenase activities.NAD(P)H dehydrogenase (NDA)	NAD(P)H dehydrogenase (NDA)	-0.220948	-0.887816	0.142402	-0.485967	1.55365	-0.867416	-1.29989	-0.103162	2.10685	-0.139547	-0.428824	0.63067
18	SL_niS_SL_PEN_SP_niS	Cc041465	0.97255	15.5.43	RNA biosynthesis.transcriptional regulation.transcription factor (FRS/FRF)	transcription factor (FRS/FRF)	-0.220948	-0.887816	0.142402	-0.485967	1.55365	-0.867416	-1.29989	-0.103162	2.10685	-0.139547	-0.428824	0.63067
18	SL_niS_SL_PEN_SP_niS	Cc040765	0.971751	35.2	not assigned.not annotated	no hits & (original description: none)	0.391939	-1.13756	-0.11773	-0.604978	0.795643	-0.990357	-0.741929	-0.455974	2.3551	-0.393879	-0.139147	1.03888
18	SL_niS_SL_PEN_SP_niS	Cc032396	0.971069	35.1	not assigned.annotated	Retrovirus-related Pol polyprotein from transposon TNT 1-94 OS=Nicotiana tabacum (sp|p10978|polx_tobac : 121.0)	0.180377	-1.09161	-0.0253134	-0.836271	0.297947	-0.912676	-0.785945	-0.668723	2.22758	-0.131578	0.332203	1.41401
18	SL_niS_SL_PEN_SP_niS	Cc003659	0.97054	35.2	not assigned.not annotated	no hits & (original description: none)	-1.08495	-1.21608	-1.08605	-1.20975	1.43025	-0.158763	-0.24469	0.335818	1.50784	0.247508	0.618562	0.8603
18	SL_niS_SL_PEN_SP_niS	Cc043428	0.968758	35.2	not assigned.not annotated	no hits & (original description: none)	-0.236244	-1.05501	-0.906222	-0.847643	0.551775	-0.38133	-0.345941	0.058019	2.69647	0.0063755	-0.183528	0.643273
18	SL_niS_SL_PEN_SP_niS	Cc029823	0.968756	35.1	not assigned.annotated	Kinesin-like protein KIN-12E OS=Arabidopsis thaliana (sp|f4j1u4|kn12e_arath : 122.0)	0.086224	-0.913641	-0.264884	-0.415801	1.97009	-0.915168	-1.19051	0.0102887	1.71842	-0.713951	0.0714903	0.557439
18	SL_niS_SL_PEN_SP_niS	Cc005301	0.967833	35.1	not assigned.annotated	Protein SULFUR DEFICIENCY-INDUCED 1 OS=Arabidopsis thaliana (sp|q8gxu5|sdi1_arath : 313.0)	-0.285451	-0.846636	-0.945047	-0.612164	1.0791	-0.377199	-1.13585	-0.917159	1.7893	0.765258	0.193066	1.2928
18	SL_niS_SL_PEN_SP_niS	Cc012760	0.966609	35.1	not assigned.annotated	AP-1 complex subunit sigma-2 OS=Arabidopsis thaliana (sp|o23685|ap1s2_arath : 191.0)	-0.715526	-0.604717	-0.302555	-1.33701	0.414527	-0.115448	-1.06962	0.21362	2.20762	0.0765607	-0.167717	1.40026
18	SL_niS_SL_PEN_SP_niS	Cc013178	0.966176	35.2	not assigned.not annotated	no hits & (original description: none)	0.0705341	-0.718888	0.0935757	-0.363869	1.3431	-1.2537	-1.55851	0.189856	1.78471	-0.727284	0.313438	0.827045
18	SL_niS_SL_PEN_SP_niS	Cc037597	0.965664	35.2	not assigned.not annotated	no hits & (original description: none)	-1.15339	-1.10038	-1.11745	-1.06039	0.891049	-0.522897	-0.284908	0.819832	1.60918	0.140053	0.698549	1.08075
18	SL_niS_SL_PEN_SP_niS	Cc024079	0.96479	35.2	not assigned.not annotated	no hits & (original description: none)	0.230608	-1.19791	-0.0809588	-0.664869	0.609566	-1.54195	-0.327291	-0.606447	1.95461	-0.279122	0.698352	1.20542
18	SL_niS_SL_PEN_SP_niS	Cc013287	0.963589	35.2	not assigned.not annotated	no hits & (original description: none)	-0.552868	-0.917479	-0.671775	-0.849705	2.15891	-0.398451	-0.481963	0.139196	1.35782	-0.687552	-0.212553	1.11642
18	SL_niS_SL_PEN_SP_niS	Cc013063	0.962722	35.1	not assigned.annotated	Retrovirus-related Pol polyprotein from transposon TNT 1-94 OS=Nicotiana tabacum (sp|p10978|polx_tobac : 89.0)	-0.785836	-1.55453	-0.694256	-0.976867	0.395783	-0.459542	-0.336552	0.0636828	1.71303	0.205884	0.972637	1.45657
18	SL_niS_SL_PEN_SP_niS	Cc016591	0.962373	35.2	not assigned.not annotated	no hits & (original description: none)	-0.196178	-0.539782	-0.118616	-0.0368541	1.40201	-1.20828	-1.31829	-0.401543	2.17878	-0.412425	0.00870515	0.642463
18	SL_niS_SL_PEN_SP_niS	Cc017977	0.961928	35.2	not assigned.not annotated	no hits & (original description: none)	-0.348267	-1.37759	-0.601674	-1.16523	0.126653	-0.800069	0.0905818	0.30083	2.10339	-0.249294	0.664184	1.25649
18	SL_niS_SL_PEN_SP_niS	Cc029856	0.960221	35.2	not assigned.not annotated	no hits & (original description: none)	-0.3257	-0.649191	-0.200445	-0.547764	1.54852	-0.774022	-1.48189	0.883845	1.69792	-0.928355	0.152592	0.624493
18	SL_niS_SL_PEN_SP_niS	Cc007502	0.959407	35.2	not assigned.not annotated	no hits & (original description: none)	-0.512178	-1.20984	-0.873385	-0.840358	0.372594	-0.765252	-0.21224	-0.295096	1.67989	-0.176227	1.20995	1.62214
18	SL_niS_SL_PEN_SP_niS	Cc041252	0.959226	35.2	not assigned.not annotated	no hits & (original description: none)	0.174833	-1.28976	-0.319099	-0.173491	1.70335	-0.888117	-0.847613	-0.0874202	1.91848	-0.820078	-0.0071962	0.636111
18	SL_niS_SL_PEN_SP_niS	Cc002488	0.958375	35.2	not assigned.not annotated	no hits & (original description: none)	-0.468018	-0.585532	0.232773	-0.0420206	0.821937	-1.19156	-1.75378	-0.0688946	1.93154	-0.393589	0.46731	1.04983
18	SL_niS_SL_PEN_SP_niS	Cc026745	0.957508	35.2	not assigned.not annotated	no hits & (original description: none)	-0.322018	-0.625357	-0.688585	-1.05198	1.31737	-1.45728	0.248555	0.698445	1.77778	-0.840866	0.153668	0.790256
18	SL_niS_SL_PEN_SP_niS	Cc027768	0.957451	35.1	not assigned.annotated	Retrovirus-related Pol polyprotein from transposon TNT 1-94 OS=Nicotiana tabacum (sp|p10978|polx_tobac : 213.0)	-0.493103	-0.640611	-0.272929	-0.195727	1.40478	-1.21759	-1.50198	0.840556	1.32145	-0.741086	0.300668	1.19557
18	SL_niS_SL_PEN_SP_niS	Cc028113	0.956388	35.2	not assigned.not annotated	no hits & (original description: none)	0.321122	-0.761901	0.110222	-0.688811	1.47332	-1.4139	-1.04404	-0.234408	1.93145	-0.593277	0.333195	0.567032
18	SL_niS_SL_PEN_SP_niS	Cc026423	0.956255	35.2	not assigned.not annotated	no hits & (original description: none)	0.359338	-1.23879	-0.136718	-0.359594	1.1879	-0.868212	-0.794565	-0.419718	1.89568	-1.11325	0.372507	1.11542
18	SL_niS_SL_PEN_SP_niS	Cc013293	0.955973	35.1	not assigned.annotated	DNA repair protein RAD51 homolog OS=Solanum lycopersicum (sp|q40134|rad51_sollc : 122.0)	-0.0673734	-1.0079	-0.297875	-0.320289	1.90473	-0.858597	-1.01602	0.327042	1.58916	-0.959947	-0.188216	0.895284
18	SL_niS_SL_PEN_SP_niS	Cc011659	0.954396	35.2	not assigned.not annotated	no hits & (original description: none)	-1.37798	-0.588096	0.304968	-0.0736914	0.815185	-1.2863	-0.928644	0.191191	1.82495	-0.547309	0.373788	1.29195
18	SL_niS_SL_PEN_SP_niS	Cc017790	0.954059	35.2	not assigned.not annotated	no hits & (original description: none)	0.128239	-0.821822	-0.736601	-0.825801	1.26148	-0.77521	-0.724094	0.112736	2.51491	-0.0813807	-0.130065	0.0776098
18	SL_niS_SL_PEN_SP_niS	Cc025814	0.952527	35.1	not assigned.annotated	Structural maintenance of chromosomes protein 6B OS=Arabidopsis thaliana (sp|q9fii7|smc6b_arath : 196.0)	0.216041	-0.969996	-0.0711281	-0.271733	0.820452	-1.50468	-1.10267	0.356322	1.92705	-0.787153	0.270781	1.11671
18	SL_niS_SL_PEN_SP_niS	Cc040145	0.951072	35.2	not assigned.not annotated	no hits & (original description: none)	0.25523	-1.2038	-0.604289	-0.580548	1.80919	-0.621852	-0.800633	0.240655	1.84059	-0.810655	-0.126944	0.603046
18	SL_niS_SL_PEN_SP_niS	Cc022640	0.949356	50.2.7	Enzyme classification.EC_2 transferases.EC_2.7 transferase transferring phosphorus-containing group	Receptor-like kinase TMK4 OS=Arabidopsis thaliana (sp|q9lk43|tmk4_arath : 191.0) & Enzyme classification.EC_2 transferases.EC_2.7 transferase transferring phosphorus-containing group(50.2.7 : 55.8)	-0.478891	-0.98459	-0.162152	-0.111157	1.61934	-1.11844	-1.15335	0.568694	1.30306	-1.09185	0.645443	0.963899
18	SL_niS_SL_PEN_SP_niS	Cc022465	0.948251	35.2	not assigned.not annotated	no hits & (original description: none)	-0.135002	-1.31481	-0.999903	-0.79211	0.401871	-0.622355	0.0549509	-0.473341	1.91262	-0.469252	1.19301	1.24432
18	SL_niS_SL_PEN_SP_niS	Cc022774	0.942563	35.2	not assigned.not annotated	no hits & (original description: none)	-0.206601	-0.691738	0.0938387	0.0196086	0.934698	-1.56013	-1.56893	0.182614	1.98124	-0.195048	0.194422	0.816022
18	SL_niS_SL_PEN_SP_niS	Cc026275	0.940254	35.2	not assigned.not annotated	no hits & (original description: none)	-0.749919	-0.762042	-0.180143	-0.85987	2.33609	-0.736266	-0.724923	0.437966	1.26689	-0.662363	0.0690179	0.565565
18	SL_niS_SL_PEN_SP_niS	Cc005055	0.936952	35.2	not assigned.not annotated	no hits & (original description: none)	-0.0654902	-0.746708	-0.370097	-0.725713	1.21553	-0.931373	-0.228319	0.293018	2.06923	-1.55569	0.376134	0.669483
18	SL_niS_SL_PEN_SP_niS	Cc030301	0.935969	35.2	not assigned.not annotated	no hits & (original description: none)	0.457525	-1.71331	-0.0187634	-0.53543	0.444103	-1.12282	-0.648689	0.00325321	2.01726	-0.470298	0.529602	1.05757
18	SL_niS_SL_PEN_SP_niS	Cc040786	0.935212	35.2	not assigned.not annotated	no hits & (original description: none)	-0.106707	-1.01101	0.226256	-0.993133	-0.0383032	-0.979686	-0.936889	-0.390491	1.89863	-0.0258692	0.652392	1.70482
18	SL_niS_SL_PEN_SP_niS	Cc022971	0.934342	35.1	not assigned.annotated	Glutathione S-transferase T3 OS=Arabidopsis thaliana (sp|q9fhe1|gstt3_arath : 82.0)	0.139795	-0.818677	0.170856	-0.17157	1.0955	-1.38212	-1.36207	-0.16052	2.06966	-0.58334	0.242441	0.760047
18	SL_niS_SL_PEN_SP_niS	Cc047157	0.932782	26.1.2.3.2	External stimuli response.light.UV-A/blue light.zeitlupe-mediated photoperception.regulatory protein (GIGANTEA)	regulatory protein (GIGANTEA) of zeitlupe-mediated photoperception	-0.435081	-0.567478	0.488712	-0.340906	0.910264	-1.56829	-1.43827	0.418922	2.00136	-0.339423	0.209141	0.661044
18	SL_niS_SL_PEN_SP_niS	Cc013162	0.929271	35.2	not assigned.not annotated	no hits & (original description: none)	-0.0720448	-0.758604	-0.896638	-1.32339	1.76235	-0.542856	-0.448956	0.612623	1.76994	-0.728997	0.198966	0.42761
18	SL_niS_SL_PEN_SP_niS	Cc014173	0.929021	35.2	not assigned.not annotated	no hits & (original description: none)	-0.0256495	-0.964537	0.161059	-0.23106	0.436543	-1.37837	-1.36857	-0.238316	1.70819	-0.288062	0.559026	1.62974
18	SL_niS_SL_PEN_SP_niS	Cc017782	0.922787	35.1	not assigned.annotated	Retrovirus-related Pol polyprotein from transposon TNT 1-94 OS=Nicotiana tabacum (sp|p10978|polx_tobac : 144.0)	-0.464373	-1.04444	-0.571119	-0.770887	1.88175	-0.596166	-0.463115	0.426918	1.98154	-0.602802	0.398798	-0.176108
18	SL_niS_SL_PEN_SP_niS	Cc045620	0.920598	35.2	not assigned.not annotated	no hits & (original description: none)	0.0618414	-0.68564	-0.437536	-0.363323	1.0515	-1.41971	-0.421101	-0.732952	1.56904	-0.997333	0.976073	1.39913
18	SL_niS_SL_PEN_SP_niS	Cc017971	0.919186	23.5.1.6.1	Protein translocation.nucleus.nuclear pore complex (NPC).central subcomplex.nucleoporin (NUP98)	nucleoporin of nuclear pore complex (NUP98)	-0.379609	-1.04288	-0.432762	-0.28073	1.62182	-0.390921	-0.408875	-0.670351	2.40168	-0.565831	0.11461	0.0338365
18	SL_niS_SL_PEN_SP_niS	Cc018144	0.918157	35.1	not assigned.annotated	ABC transporter B family member 11 OS=Arabidopsis thaliana (sp|q9fwx7|ab11b_arath : 263.0)	0.195045	-1.05927	-0.944821	-0.386209	1.36488	-0.204794	-1.27383	0.374931	2.02812	-0.576206	-0.292072	0.774222
18	SL_niS_SL_PEN_SP_niS	Cc040177	0.916351	35.2	not assigned.not annotated	no hits & (original description: none)	0.317451	-1.20354	-0.379078	-0.159061	1.10094	-1.32592	-0.337769	-0.748691	1.87841	-0.823214	0.743096	0.937367
18	SL_niS_SL_PEN_SP_niS	Cc033445	0.912439	35.2	not assigned.not annotated	no hits & (original description: none)	0.0124059	-0.501771	0.160484	-0.392807	1.49749	-1.22626	-1.63782	-0.00176557	1.86325	-0.372362	-0.11847	0.717631
18	SL_niS_SL_PEN_SP_niS	Cc031192	0.909227	35.2	not assigned.not annotated	no hits & (original description: none)	0.102219	-0.847406	-0.495681	-0.276247	1.91675	-0.95078	-0.798128	-0.277486	1.98415	-0.791105	0.197293	0.23642
18	SL_niS_SL_PEN_SP_niS	Cc037350	0.908691	35.1	not assigned.annotated	Retrovirus-related Pol polyprotein from transposon TNT 1-94 OS=Nicotiana tabacum (sp|p10978|polx_tobac : 105.0)	-0.815085	-0.616919	0.120382	0.334247	0.748353	-0.781159	-1.71572	-0.218702	1.9092	-0.670582	0.610954	1.09503
18	SL_niS_SL_PEN_SP_niS	Cc042671	0.903365	35.2	not assigned.not annotated	no hits & (original description: none)	0.272897	-1.12458	0.0837443	-0.282842	0.353243	-0.898593	-0.908875	-0.844936	2.43826	-0.410728	0.423065	0.899351
18	SL_niS_SL_PEN_SP_niS	Cc033464	0.902904	27.10.1.2	Multi-process regulation.TOR (Target Of Rapamycin) signalling.TORC complex.regulatory component RAPTOR	regulatory component RAPTOR of TORC complex	-0.0330956	-0.939486	0.312891	-0.257851	0.652395	-1.70211	-0.599214	-0.456742	1.98963	-0.586293	0.337161	1.28272
18	SL_niS_SL_PEN_SP_niS	Cc033934	0.902613	35.2	not assigned.not annotated	no hits & (original description: none)	0.389567	-1.19355	-0.384779	-0.82447	1.82241	-1.03664	-0.44452	-1.01907	1.57032	0.4248	0.15374	0.542196
18	SL_niS_SL_PEN_SP_niS	Cc015407	0.895559	35.2	not assigned.not annotated	no hits & (original description: none)	0.0813452	-0.483463	-0.200156	-0.700073	1.7776	-1.20044	-0.769689	0.142735	1.83139	-1.1404	0.0634486	0.597698
18	SL_niS_SL_PEN_SP_niS	Cc046215	0.893194	35.2	not assigned.not annotated	no hits & (original description: none)	-1.16216	-1.09543	-0.74143	-0.366462	1.58629	-0.384384	0.26406	0.14509	1.50853	-1.26331	0.749179	0.760041
18	SL_niS_SL_PEN_SP_niS	Cc022108	0.890439	35.2	not assigned.not annotated	no hits & (original description: none)	-0.132788	-1.36428	-1.53789	-0.562998	1.75001	0.0722709	-0.454336	-0.438097	1.48034	0.196199	0.141232	0.850337
18	SL_niS_SL_PEN_SP_niS	Cc015927	0.88993	17.6.1.3.20	Protein biosynthesis.organelle machinery.mitochondrial ribosome biogenesis.small ribosomal subunit proteome.component mS22	component mS22 of small ribosomal subunit proteome	-0.0188527	-0.744415	-0.323811	-0.235223	1.8959	-0.645523	-1.46221	0.125441	1.75189	-0.840275	-0.0843551	0.581437
18	SL_niS_SL_PEN_SP_niS	Cc014439	0.888744	35.2	not assigned.not annotated	no hits & (original description: none)	-0.215168	-0.403083	0.177239	-0.115073	0.930868	-0.832184	-1.68554	-0.120419	2.20547	-0.862767	0.0732171	0.84744
18	SL_niS_SL_PEN_SP_niS	Cc021947	0.887423	19.4.3.1	Protein homeostasis.proteolysis.aspartic-type peptidase activities.A1-class protease (Pepsin)	Pepsin-type protease	-0.724804	0.102983	-0.428864	-1.93492	1.86436	-0.894561	-0.37346	0.25445	1.1811	-0.119032	0.725291	0.347453
18	SL_niS_SL_PEN_SP_niS	Cc037925	0.886462	22.4.1.1	Vesicle trafficking.exocytic trafficking.Exocyst complex.component EXO70	component EXO70 of Exocyst complex	0.0121309	-0.931378	-0.834172	-0.636255	0.718852	-0.720293	-0.143986	0.389058	2.71965	-0.645295	-0.0297294	0.101421
18	SL_niS_SL_PEN_SP_niS	Cc020435	0.886452	11.4.2.5	Phytohormone action.cytokinin.perception and signal transduction.A-type ARR response regulator	A-type ARR response regulator of cytokinin signalling	-1.51419	0.10143	-0.511194	-0.997361	1.83481	-0.360264	0.0711857	-0.774462	1.57817	-0.444649	0.248742	0.767781
18	SL_niS_SL_PEN_SP_niS	Cc003132	0.884986	35.1	not assigned.annotated	Putative pentatricopeptide repeat-containing protein At2g01510 OS=Arabidopsis thaliana (sp|q9s7f4|pp206_arath : 871.0)	-0.0416431	-0.35866	0.112629	-0.213091	0.916504	-1.47238	-1.7204	0.328869	1.8137	-0.596988	0.208574	1.02289
18	SL_niS_SL_PEN_SP_niS	Cc021256	0.877722	35.1	not assigned.annotated	Retrovirus-related Pol polyprotein from transposon TNT 1-94 OS=Nicotiana tabacum (sp|p10978|polx_tobac : 103.0)	0.0166047	-0.368991	0.0180183	-0.544333	0.802967	-1.82662	-0.68287	-1.0186	1.61737	-0.210729	1.16066	1.03652
18	SL_niS_SL_PEN_SP_niS	Cc023158	0.8771	19.4.5.3	Protein homeostasis.proteolysis.metallopeptidase activities.M10-class metalloprotease (Matrixin)	metalloprotease (Matrixin)	-0.375338	-0.910517	-0.701723	0.0855503	2.05911	-0.814398	-0.314186	-0.88765	1.84656	-0.460149	0.176109	0.296632
18	SL_niS_SL_PEN_SP_niS	Cc025954	0.872291	35.2	not assigned.not annotated	no hits & (original description: none)	-0.761195	-0.988588	-0.375436	-0.42522	2.28242	-0.990541	-0.50093	0.459873	1.43002	-0.122869	-0.455648	0.44811
18	SL_niS_SL_PEN_SP_niS	Cc012619	0.870393	35.2	not assigned.not annotated	no hits & (original description: none)	0.18714	-0.879551	0.237823	-0.151844	1.18796	-1.51107	-1.29783	-0.0303211	1.83285	-0.627427	0.0650163	0.987251
18	SL_niS_SL_PEN_SP_niS	Cc024548	0.86083	15.5.43	RNA biosynthesis.transcriptional regulation.transcription factor (FRS/FRF)	transcription factor (FRS/FRF)	-0.778199	-0.866774	-0.818433	-1.0967	1.43047	-0.569693	0.358904	0.712594	1.36699	-1.27918	0.960178	0.579842
18	SL_niS_SL_PEN_SP_niS	Cc000312	0.860048	3.13.1.2	Carbohydrate metabolism.nucleotide sugar biosynthesis.GDP-D-mannose biosynthesis.GDP-D-mannose pyrophosphorylase activator (KONJAC)	GDP-D-mannose pyrophosphorylase activator (KONJAC)	-0.0868642	-1.5677	-0.74233	-0.524002	1.66128	-0.498612	0.0896863	0.0749716	1.94108	-0.858704	0.415566	0.0956343
18	SL_niS_SL_PEN_SP_niS	Cc009412	0.85864	20.2.2.4	Cytoskeleton organisation.microfilament network.actin polymerisation.fimbrin actin-crosslinking factor	fimbrin actin-crosslinking factor	-0.0486493	-1.01168	-1.04641	-0.107924	1.6354	-1.45267	0.18474	-0.314109	1.68338	-0.536454	0.903363	0.111007
18	SL_niS_SL_PEN_SP_niS	Cc029230	0.858466	35.2	not assigned.not annotated	no hits & (original description: none)	-0.681174	-1.10609	-0.035206	-0.445343	1.51635	0.19237	-1.30325	0.114382	1.75035	-0.332807	-0.792923	1.12335
18	SL_niS_SL_PEN_SP_niS	Cc018411	0.856371	35.2	not assigned.not annotated	no hits & (original description: none)	0.173859	-1.09152	-0.0219989	-0.477301	1.78227	-0.530368	-1.2108	0.112491	1.54566	-1.21288	0.0649934	0.865592
18	SL_niS_SL_PEN_SP_niS	Cc042664	0.856055	35.2	not assigned.not annotated	no hits & (original description: none)	0.110079	-1.29728	-0.0596401	-0.438941	-0.153545	-0.76335	-0.429386	-0.90761	2.30343	-0.215395	0.463287	1.38835
18	SL_niS_SL_PEN_SP_niS	Cc006623	0.852375	35.2	not assigned.not annotated	no hits & (original description: none)	-0.449431	-0.212347	-0.264586	-0.889407	1.71576	-1.00358	-0.020853	-0.841972	1.16907	-1.2938	1.09261	0.998526
18	SL_niS_SL_PEN_SP_niS	Cc035187	0.852053	35.2	not assigned.not annotated	no hits & (original description: none)	-0.228729	-0.831513	-0.107711	-0.416315	1.90697	-0.470526	-0.895808	0.0251544	1.4565	-1.48293	0.000944971	1.04396
18	SL_niS_SL_PEN_SP_niS	Cc016276	0.851628	24.3.7	Solute transport.channels.calcium-permeable channel (OSCA)	calcium-permeable channel (OSCA)	0.174105	-0.57736	0.236835	-0.280304	1.03139	-1.16611	-1.59616	-0.126249	2.0514	-0.572143	-0.152899	0.977487
18	SL_niS_SL_PEN_SP_niS	Cc035987	0.849415	35.2	not assigned.not annotated	no hits & (original description: none)	0.0312784	-0.742646	0.0284154	-0.413987	1.37261	-1.68896	-0.551487	-0.208472	1.37236	-1.16456	0.882679	1.08277
18	SL_niS_SL_PEN_SP_niS	Cc040143	0.848639	35.1	not assigned.annotated	Retrovirus-related Pol polyprotein from transposon TNT 1-94 OS=Nicotiana tabacum (sp|p10978|polx_tobac : 87.0)	-0.54111	-1.34144	-1.08022	0.0876446	0.0970065	-0.481471	-0.87691	0.829789	2.01332	-0.495696	0.634896	1.15419
18	SL_niS_SL_PEN_SP_niS	Cc005585	0.835923	35.1	not assigned.annotated	Uncharacterized aarF domain-containing protein kinase At1g71810, chloroplastic OS=Arabidopsis thaliana (sp|q94bu1|y1181_arath : 123.0)	-0.0999851	-0.348747	0.335617	-0.560716	1.53691	-0.963381	-1.55219	0.0287873	1.93291	-0.802731	-0.0987154	0.592237
18	SL_niS_SL_PEN_SP_niS	Cc003406	0.835633	35.2	not assigned.not annotated	no hits & (original description: none)	0.305021	-0.623159	0.172638	-0.337641	1.31437	-1.61512	-1.23253	-0.294188	1.84274	-0.621364	0.374374	0.714857
18	SL_niS_SL_PEN_SP_niS	Cc003108	0.835156	24.2.11.1	Solute transport.carrier-mediated transport.ZIP family.metal cation transporter (ZIP)	metal cation transporter (ZIP)	-0.41943	-0.840248	-0.410185	-0.931271	1.45038	-0.125067	-0.776125	-0.940829	2.16395	0.801859	0.287144	-0.260171
18	SL_niS_SL_PEN_SP_niS	Cc047435	0.830704	35.2	not assigned.not annotated	no hits & (original description: none)	0.653885	-0.414809	-0.412592	-0.857397	0.207319	-1.26059	-0.703677	-0.450419	2.50496	-0.400711	0.774945	0.359088
18	SL_niS_SL_PEN_SP_niS	Cc005601	0.829581	35.2	not assigned.not annotated	no hits & (original description: none)	-0.0392783	-0.675311	0.327909	-0.216881	1.41401	-1.08765	-1.62126	0.151201	1.72625	-0.857129	-0.037347	0.915486
18	SL_niS_SL_PEN_SP_niS	Cc028904	0.829305	35.2	not assigned.not annotated	no hits & (original description: none)	-0.353061	-1.19098	0.36333	0.0742944	1.68462	-0.560053	-1.13602	-0.490283	1.76843	-1.03249	0.258501	0.613707
18	SL_niS_SL_PEN_SP_niS	Cc043487	0.821821	35.2	not assigned.not annotated	no hits & (original description: none)	-0.573975	-1.17781	-0.144174	-1.02646	0.167612	-1.45738	0.61711	-0.12145	1.79148	-0.248565	1.20467	0.968952
18	SL_niS_SL_PEN_SP_niS	Cc028682	0.819393	50.4.3	Enzyme classification.EC_4 lyases.EC_4.3 carbon-nitrogen lyase	Protein STRICTOSIDINE SYNTHASE-LIKE 2 OS=Arabidopsis thaliana (sp|q9slg8|ssl2_arath : 356.0) & Enzyme classification.EC_4 lyases.EC_4.3 carbon-nitrogen lyase(50.4.3 : 256.1)	-0.497931	-1.4753	-0.38641	-0.453969	1.49981	-0.849849	-0.357682	1.06772	1.19518	-1.1776	0.458972	0.977058
18	SL_niS_SL_PEN_SP_niS	Cc026647	0.817723	24.2.1.2	Solute transport.carrier-mediated transport.DMT superfamily.nucleobase cation transporter (UPS)	nucleobase cation transporter (UPS)	0.161558	-0.119546	-0.820063	-0.602661	2.09051	-1.07369	-0.636581	-0.75517	1.64433	-0.653102	0.419705	0.344706
18	SL_niS_SL_PEN_SP_niS	Cc034244	0.815074	35.2	not assigned.not annotated	no hits & (original description: none)	0.0545446	-1.39432	0.254811	-0.0760937	1.06357	-0.866244	-1.0879	0.0788356	1.75375	-1.17203	0.198528	1.19254
18	SL_niS_SL_PEN_SP_niS	Cc019977	0.814611	35.2	not assigned.not annotated	no hits & (original description: none)	0.24038	-1.65099	-0.0624332	-0.406669	0.842397	-0.998595	-0.0573019	-0.7401	1.6376	-0.870039	0.703515	1.36224
18	SL_niS_SL_PEN_SP_niS	Cc006486	0.812165	35.2	not assigned.not annotated	no hits & (original description: none)	-0.452607	-0.851084	-0.504297	-0.498626	2.33015	-0.457905	-0.60909	-0.534291	1.78624	-0.26552	0.0969272	-0.0398943
18	SL_niS_SL_PEN_SP_niS	Cc029233	0.80783	35.2	not assigned.not annotated	no hits & (original description: none)	-0.545277	-1.24475	-0.0667008	0.41214	0.0156501	-0.464435	-0.867339	-0.592956	2.52878	-0.275857	0.0106835	1.09006
18	SL_niS_SL_PEN_SP_niS	Cc011475	0.800015	35.2	not assigned.not annotated	no hits & (original description: none)	-0.047685	-0.980672	-0.58771	-0.388882	1.74831	-0.779565	0.054635	-0.408738	2.14209	-1.03056	0.0511905	0.22759
18	SL_niS_SL_PEN_SP_niS	Cc015612	0.796777	35.1	not assigned.annotated	Retrovirus-related Pol polyprotein from transposon TNT 1-94 OS=Nicotiana tabacum (sp|p10978|polx_tobac : 216.0)	-0.522737	-1.044	-1.00643	-0.124857	1.55438	-0.110153	-1.32345	1.0122	1.34171	-0.421576	-0.457977	1.10289
18	SL_niS_SL_PEN_SP_niS	Cc038594	0.788952	35.2	not assigned.not annotated	no hits & (original description: none)	0.173924	-0.503491	-0.180706	-0.142817	1.32453	-1.25946	-1.25331	0.0376381	1.97607	-1.02085	-0.0466233	0.895104
18	SL_niS_SL_PEN_SP_niS	Cc030120	0.788065	50.2.7	Enzyme classification.EC_2 transferases.EC_2.7 transferase transferring phosphorus-containing group	Enzyme classification.EC_2 transferases.EC_2.7 transferase transferring phosphorus-containing group(50.2.7 : 32.2)	0.136218	-1.69986	-0.444838	-0.297076	1.93446	-0.602747	-0.364895	0.00128649	1.70386	-0.677508	-0.124299	0.435405
18	SL_niS_SL_PEN_SP_niS	Cc033563	0.785606	35.1	not assigned.annotated	Retrovirus-related Pol polyprotein from transposon TNT 1-94 OS=Nicotiana tabacum (sp|p10978|polx_tobac : 113.0)	0.409754	-0.66409	0.0250657	-0.206349	0.233747	-1.4698	-1.07274	-0.704157	2.1173	-0.270884	0.232501	1.36965
18	SL_niS_SL_PEN_SP_niS	Cc015232	0.784263	35.2	not assigned.not annotated	no hits & (original description: none)	0.14271	-0.476348	0.497649	-0.579448	1.12494	-1.52035	-1.24521	-0.000140478	1.99625	-0.766433	0.160289	0.666092
18	SL_niS_SL_PEN_SP_niS	Cc029686	0.783686	35.2	not assigned.not annotated	no hits & (original description: none)	0.0779707	-1.03556	-0.525648	-0.436359	1.54771	-1.16919	-0.366545	-0.237292	1.04348	-1.25524	1.35203	1.00464
18	SL_niS_SL_PEN_SP_niS	Cc020538	0.781741	35.2	not assigned.not annotated	no hits & (original description: none)	0.438309	-1.38866	-0.457702	-0.563653	1.90845	-0.669357	-0.731419	0.232788	1.57379	-0.864406	-0.134503	0.656363
18	SL_niS_SL_PEN_SP_niS	Cc008024	0.775921	35.2	not assigned.not annotated	no hits & (original description: none)	0.224474	-0.571873	-0.1941	-0.70599	2.03137	-1.50631	-0.387402	-0.385379	1.37025	-0.953288	0.427764	0.650481
18	SL_niS_SL_PEN_SP_niS	Cc018795	0.775003	24.2.3.1.1	Solute transport.carrier-mediated transport.APC superfamily.SulP family.sulfate transporter (SULTR)	sulfate transporter (SULTR)	0.254038	-0.873544	-0.642325	-1.2399	1.27387	-0.198019	-0.83174	0.989445	1.37541	-1.37705	0.250554	1.01927
18	SL_niS_SL_PEN_SP_niS	Cc022700	0.768644	35.2	not assigned.not annotated	no hits & (original description: none)	0.383217	-0.868379	-0.304875	-1.37819	0.447828	-0.967869	-0.696942	0.461794	1.96314	0.11261	1.43491	-0.587245
18	SL_niS_SL_PEN_SP_niS	Cc034046	0.768302	35.1	not assigned.annotated	Oxysterol-binding protein-related protein 1C OS=Arabidopsis thaliana (sp|q8l751|orp1c_arath : 914.0)	0.153024	-1.73907	-0.495556	0.298167	0.647749	-1.12681	-0.382526	-0.267547	2.00804	-0.647853	0.612391	0.939996
18	SL_niS_SL_PEN_SP_niS	Cc028874	0.764669	24.1.3.2.1	Solute transport.primary active transport.ABC superfamily.ABC2 family.subfamily ABCA transporter	subfamily ABCA transporter	0.308893	-1.2183	-0.25438	-0.00575591	1.2113	-1.28633	-0.870649	0.363067	1.88754	-1.0646	0.136031	0.793185
18	SL_niS_SL_PEN_SP_niS	Cc003363	0.75628	5.1.7.2.3	Lipid metabolism.fatty acid metabolism.fatty acid desaturation.first desaturation.trans-delta-3-hexadecenoic acid phosphatidylglycerol desaturase (FAD4)	trans-delta-3-hexadecenoic acid phosphatidylglycerol desaturase (FAD4)	-1.52983	-1.45151	0.184869	-0.114136	2.05926	-0.465259	-0.413771	0.51731	1.24261	-0.174005	-0.039397	0.183853
18	SL_niS_SL_PEN_SP_niS	Cc030760	0.75287	35.2	not assigned.not annotated	no hits & (original description: none)	-1.28482	0.354627	-1.01647	-1.09026	1.72197	-0.873879	-0.821513	-0.174048	0.641914	0.824598	0.856786	0.861092
18	SL_niS_SL_PEN_SP_niS	Cc021907	0.748101	35.2	not assigned.not annotated	no hits & (original description: none)	0.131347	-0.164122	-0.584571	-0.313946	1.52373	-1.22908	-1.12004	0.350466	1.81359	-1.00013	-0.352006	0.944763
18	SL_niS_SL_PEN_SP_niS	Cc021122	0.746741	35.2	not assigned.not annotated	no hits & (original description: none)	-0.216156	-0.908189	-0.712518	-0.402871	1.19151	-1.05805	-0.422462	0.949394	1.42436	-1.45171	0.34921	1.25748
18	SL_niS_SL_PEN_SP_niS	Cc030764	0.746252	50.1.13	Enzyme classification.EC_1 oxidoreductases.EC_1.14 oxidoreductase acting on paired donor with incorporation or reduction of molecular oxygen	Flavonoid 3-monooxygenase OS=Petunia hybrida (sp|q9sbq9|f3ph_pethy : 171.0) & Enzyme classification.EC_1 oxidoreductases.EC_1.14 oxidoreductase acting on paired donor with incorporation or reduction of molecular oxygen(50.1.13 : 169.2)	-1.67858	-1.50472	0.146836	-0.802565	0.696082	-0.319512	-0.0909969	0.592491	1.61729	0.191703	1.27979	-0.127819
18	SL_niS_SL_PEN_SP_niS	Cc007203	0.741118	35.2	not assigned.not annotated	no hits & (original description: none)	-0.300168	-1.17365	-0.994615	-0.173418	0.65313	0.00522768	0.153098	-0.176395	2.63698	-1.00293	0.147703	0.225036
18	SL_niS_SL_PEN_SP_niS	Cc027489	0.739045	35.1	not assigned.annotated	Glucuronoxylan 4-O-methyltransferase 2 OS=Arabidopsis thaliana (sp|q9t0f7|gxm2_arath : 151.0)	0.396349	-1.23991	-0.0212463	-0.939704	0.456337	-1.50153	0.00015103	0.624672	2.17488	-0.607793	0.684661	-0.026867
18	SL_niS_SL_PEN_SP_niS	Cc014893	0.736708	16.1.4.3	RNA processing.pre-RNA splicing.spliceosome-associated non-snRNP factor activities.splicing factor (SR45a)	splicing factor (SR45a)	0.220338	-1.20981	-0.426436	0.166242	0.882394	-0.640208	-0.751707	-0.353372	2.09918	-1.27892	0.134916	1.15738
18	SL_niS_SL_PEN_SP_niS	Cc014893	0.736708	24.2.13	Solute transport.carrier-mediated transport.solute transporter (MTCC)	solute transporter (MTCC)	0.220338	-1.20981	-0.426436	0.166242	0.882394	-0.640208	-0.751707	-0.353372	2.09918	-1.27892	0.134916	1.15738
18	SL_niS_SL_PEN_SP_niS	Cc042296	0.736561	35.2	not assigned.not annotated	no hits & (original description: none)	-0.249175	-0.819774	0.190815	-0.60679	-0.453822	-1.12588	-0.291963	-0.789672	2.10588	-0.404996	1.01032	1.43505
18	SL_niS_SL_PEN_SP_niS	Cc035168	0.72672	35.2	not assigned.not annotated	no hits & (original description: none)	0.431187	-0.00635849	0.223835	-0.96867	0.212932	-1.43943	-0.849677	-0.97815	2.17297	-0.191136	0.307841	1.08466
18	SL_niS_SL_PEN_SP_niS	Cc002380	0.723889	35.2	not assigned.not annotated	no hits & (original description: none)	-0.686722	-1.09645	-0.626671	0.612201	1.69095	-1.03998	-0.413713	-1.14553	0.902755	-0.293997	0.918226	1.17894
18	SL_niS_SL_PEN_SP_niS	Cc006810	0.722511	11.5.1.3	Phytohormone action.ethylene.biosynthesis.substrate adaptor of regulatory CUL3-BTB ubiquitin ligase (ETO)	substrate adaptor of regulatory CUL3-BTB ubiquitin ligase (ETO)	0.414072	-0.915855	-0.346477	-0.226685	1.6183	-0.967211	-1.07126	-0.279939	2.10273	-0.675664	-0.0489512	0.396937
18	SL_niS_SL_PEN_SP_niS	Cc010423	0.721186	35.2	not assigned.not annotated	no hits & (original description: none)	-0.181951	-0.291902	0.0838721	0.107329	0.973997	-1.48817	-1.34089	-0.119548	2.32421	-0.356486	-0.25308	0.542619
18	SL_niS_SL_PEN_SP_niS	Cc038505	0.720175	35.2	not assigned.not annotated	no hits & (original description: none)	0.104129	-0.686343	-0.591821	-0.130366	1.65467	-0.794078	-0.620715	-0.552393	2.29597	-0.811884	-0.209707	0.342545
18	SL_niS_SL_PEN_SP_niS	Cc018016	0.718095	23.5.1.6.1	Protein translocation.nucleus.nuclear pore complex (NPC).central subcomplex.nucleoporin (NUP98)	nucleoporin of nuclear pore complex (NUP98)	-0.299018	-0.911791	-0.33422	-0.245239	2.00953	-0.389765	-0.695172	-0.485367	2.13418	-0.652682	-0.132957	0.00250036
18	SL_niS_SL_PEN_SP_niS	Cc003086	0.716486	35.1	not assigned.annotated	Nuclear poly(A) polymerase 2 OS=Arabidopsis thaliana (sp|o82312|paps2_arath : 138.0)	0.254735	-0.36033	0.0408506	-0.202602	1.36256	-1.36771	-1.67465	-0.0699691	1.79657	-0.694256	0.236135	0.678668
18	SL_niS_SL_PEN_SP_niS	Cc041319	0.714174	35.2	not assigned.not annotated	no hits & (original description: none)	-1.05671	-1.64399	-1.14486	-1.11169	1.25824	0.0698658	0.765402	0.435449	1.14707	-0.0939971	0.701076	0.674149
18	SL_niS_SL_PEN_SP_niS	Cc039147	0.711142	35.2	not assigned.not annotated	no hits & (original description: none)	0.269883	-0.831317	-0.0582869	-0.384286	1.74779	-0.954072	-1.04796	-0.37913	2.03651	-0.666009	-0.221142	0.488023
18	SL_niS_SL_PEN_SP_niS	Cc016290	0.708982	35.2	not assigned.not annotated	no hits & (original description: none)	0.270766	-0.853217	0.435817	-0.444343	1.03388	-0.957545	-1.24284	-0.172049	2.23183	-0.744542	-0.334782	0.777031
18	SL_niS_SL_PEN_SP_niS	Cc013878	0.705586	35.1	not assigned.annotated	MLO-like protein 12 OS=Arabidopsis thaliana (sp|o80961|mlo12_arath : 187.0)	-0.45301	-1.14664	0.0252249	-0.284787	0.994453	-1.25858	-0.836322	0.531135	0.896381	-0.846513	0.32485	2.05381
18	SL_niS_SL_PEN_SP_niS	Cc028921	0.701217	24.2.11.1	Solute transport.carrier-mediated transport.ZIP family.metal cation transporter (ZIP)	metal cation transporter (ZIP)	-0.172164	-1.05106	-0.409362	-0.265517	2.06256	-0.674777	-0.662764	-0.618648	1.93913	0.0451746	0.300767	-0.493333
18	SL_niS_SL_PEN_SP_niS	Cc040088	0.699394	35.2	not assigned.not annotated	no hits & (original description: none)	-0.693353	-1.15059	-0.760329	-1.31839	2.15647	-0.0933032	0.231481	0.370851	1.18182	-0.574103	0.110452	0.538992
18	SL_niS_SL_PEN_SP_niS	Cc022399	0.698034	35.2	not assigned.not annotated	no hits & (original description: none)	0.330029	-0.727005	-0.401256	-0.516812	1.67338	-1.71295	-0.376486	0.105011	1.92636	-0.551494	0.106694	0.144537
18	SL_niS_SL_PEN_SP_niS	Cc028966	0.697154	35.2	not assigned.not annotated	no hits & (original description: none)	-0.281032	-1.25667	-0.653476	-0.731124	1.81183	-0.297339	-0.324254	0.225248	2.145	-0.491164	-0.0823012	-0.0647094
18	SL_niS_SL_PEN_SP_niS	Cc006300	0.692056	35.2	not assigned.not annotated	no hits & (original description: none)	-0.962991	0.440513	-0.616201	-1.3747	1.09573	0.215193	-1.18204	-0.910327	1.79011	0.842788	0.36559	0.296324
18	SL_niS_SL_PEN_SP_niS	Cc014406	0.687367	35.2	not assigned.not annotated	no hits & (original description: none)	0.136716	-0.645777	-0.0429504	-0.212019	0.784138	-1.26606	-1.06652	-0.208587	1.43894	-1.26002	0.572015	1.77013
18	SL_niS_SL_PEN_SP_niS	Cc015542	0.68195	35.2	not assigned.not annotated	no hits & (original description: none)	0.170232	-0.553548	-0.848226	-0.194283	1.77264	-0.955301	-0.849197	0.316937	1.85799	-1.16861	-0.0101965	0.461565
18	SL_niS_SL_PEN_SP_niS	Cc009576	0.680863	35.2	not assigned.not annotated	no hits & (original description: none)	0.245604	-1.3193	-0.707782	-0.95561	1.88977	-0.325507	-0.624244	0.432733	1.69888	-0.745	0.153149	0.257306
18	SL_niS_SL_PEN_SP_niS	Cc013294	0.678285	35.2	not assigned.not annotated	no hits & (original description: none)	0.349451	-0.875979	-0.424542	-0.62301	2.17558	-0.681778	-0.936873	0.0172232	1.35321	-1.07284	0.0242814	0.695279
18	SL_niS_SL_PEN_SP_niS	Cc029914	0.673303	24.2.6.1	Solute transport.carrier-mediated transport.TOC superfamily.sugar efflux transporter (SWEET)	sugar efflux transporter (SWEET)	0.388537	-1.26535	-0.914463	-1.11628	1.55465	-0.234891	-0.561228	0.882266	1.36325	-1.10712	0.453848	0.556783
18	SL_niS_SL_PEN_SP_niS	Cc031236	0.671856	35.2	not assigned.not annotated	no hits & (original description: none)	0.379248	-0.686559	0.009976	-1.15365	1.62687	-0.272886	-1.2841	-0.405731	1.83571	0.00273415	-0.783408	0.731799
18	SL_niS_SL_PEN_SP_niS	Cc040983	0.670324	35.2	not assigned.not annotated	no hits & (original description: none)	0.277533	-1.28113	-0.201063	-1.07584	1.90873	-0.164216	-0.238479	-0.635635	1.76888	-0.750231	-0.107817	0.499268
18	SL_niS_SL_PEN_SP_niS	Cc036525	0.664475	35.2	not assigned.not annotated	no hits & (original description: none)	-0.149914	0.446007	-0.419059	-1.38616	1.24796	-0.321948	-1.64642	-0.13188	1.97817	0.59167	-0.165272	-0.0431576
18	SL_niS_SL_PEN_SP_niS	Cc001870	0.662704	35.2	not assigned.not annotated	no hits & (original description: none)	-0.21048	0.378755	-0.701932	-1.21237	2.31939	-1.25423	-0.174173	-0.192655	1.08673	-0.585302	-0.0068943	0.553159
18	SL_niS_SL_PEN_SP_niS	Cc007295	0.660033	35.2	not assigned.not annotated	no hits & (original description: none)	-0.618139	-0.865404	-1.14537	-1.04504	1.94716	-0.552159	0.566839	0.44937	1.28643	-0.717078	0.813571	-0.120187
18	SL_niS_SL_PEN_SP_niS	Cc009911	0.65917	3.2.3.3.1.2	Carbohydrate metabolism.starch metabolism.degradation.hydrolysis and phosphorolysis.amylase activities.beta amylase	beta amylase	-0.541649	-1.08407	-0.332041	0.415028	1.1862	-2.00388	0.156879	0.161084	1.76837	-0.507113	0.182847	0.598349
18	SL_niS_SL_PEN_SP_niS	Cc035075	0.657044	35.1	not assigned.annotated	Retrovirus-related Pol polyprotein from transposon TNT 1-94 OS=Nicotiana tabacum (sp|p10978|polx_tobac : 183.0)	0.43528	-0.564641	-0.321715	-0.756223	0.384382	-1.24011	-0.0343557	-0.220036	2.71688	-0.312381	-0.59048	0.5034
18	SL_niS_SL_PEN_SP_niS	Cc016256	0.652464	35.2	not assigned.not annotated	no hits & (original description: none)	0.0834279	-1.01298	-0.26511	-0.81514	1.96411	-0.0983137	-0.900853	0.0363477	1.54659	-1.01787	-0.470323	0.950116
18	SL_niS_SL_PEN_SP_niS	Cc038684	0.650535	24.2.11.1	Solute transport.carrier-mediated transport.ZIP family.metal cation transporter (ZIP)	metal cation transporter (ZIP)	-0.833815	-0.963387	-0.179167	-0.218945	2.43446	-0.566539	-0.742806	-0.492567	1.20963	0.285869	0.628393	-0.561126
18	SL_niS_SL_PEN_SP_niS	Cc040034	0.645845	35.2	not assigned.not annotated	no hits & (original description: none)	0.207472	-0.589833	-0.239188	-0.504695	-0.208315	-1.2568	-0.547246	-0.723895	1.68137	-0.774077	1.30749	1.64771
18	SL_niS_SL_PEN_SP_niS	Cc020285	0.645765	19.4.5.6.3	Protein homeostasis.proteolysis.metallopeptidase activities.aminopeptidase activities.M20-class IAA-amino acid hydrolase	M20 IAA-amino acid hydrolase	0.363241	-1.08987	-0.325947	-0.533646	1.99224	-0.846288	-0.0308269	-1.45584	1.50656	-0.166411	0.209795	0.376996
18	SL_niS_SL_PEN_SP_niS	Cc016471	0.643957	35.1	not assigned.annotated	Putative ribonuclease H protein At1g65750 OS=Arabidopsis thaliana (sp|p0c2f6|rnhx1_arath : 267.0)	0.440671	-0.744341	0.60286	-0.848849	0.951741	-1.53858	-0.922622	-0.0640789	2.13553	-0.208131	-0.358415	0.55421
18	SL_niS_SL_PEN_SP_niS	Cc015249	0.631266	35.1	not assigned.annotated	Protein LUTEIN DEFICIENT 5, chloroplastic OS=Arabidopsis thaliana (sp|q93vk5|lut5_arath : 112.0)	-0.178277	-1.28916	-0.0723025	-0.249533	2.42085	-0.677048	-0.925814	0.0836803	1.18701	-0.547892	-0.273053	0.521549
18	SL_niS_SL_PEN_SP_niS	Cc005725	0.627757	35.2	not assigned.not annotated	no hits & (original description: none)	0.251812	-0.846928	-1.29951	-0.862553	0.00717697	-0.425872	-0.315186	1.23179	2.33436	-0.134005	-0.480246	0.53916
18	SL_niS_SL_PEN_SP_niS	Cc045435	0.626463	35.2	not assigned.not annotated	no hits & (original description: none)	0.0906329	-1.03929	0.0474064	-0.530322	0.663449	-1.57126	0.348127	-0.848202	1.61601	-0.883453	1.41886	0.688044
18	SL_niS_SL_PEN_SP_niS	Cc041182	0.620085	35.2	not assigned.not annotated	no hits & (original description: none)	0.0674959	-1.09825	-1.7188	-1.32218	0.957633	0.0705859	0.251154	0.0366679	1.79367	0.478283	0.760226	-0.276492
18	SL_niS_SL_PEN_SP_niS	Cc025316	0.619638	35.2	not assigned.not annotated	no hits & (original description: none)	0.0581245	-0.871238	-0.0231936	-0.140305	1.75728	-1.08557	-0.944364	-0.159546	1.91952	-0.960072	-0.179246	0.628606
18	SL_niS_SL_PEN_SP_niS	Cc003001	0.618361	13.6.1	Cell division.mitochondrion/peroxisome binary fission.dynamin-like protein (DRP3)	dynamin-like protein (DRP3)	0.25558	-1.12659	-1.03273	-0.779138	1.73004	0.150731	-0.539573	-0.353731	1.99285	-0.69908	0.103227	0.298407
18	SL_niS_SL_PEN_SP_niS	Cc035661	0.614768	50.1.13	Enzyme classification.EC_1 oxidoreductases.EC_1.14 oxidoreductase acting on paired donor with incorporation or reduction of molecular oxygen	Enzyme classification.EC_1 oxidoreductases.EC_1.14 oxidoreductase acting on paired donor with incorporation or reduction of molecular oxygen(50.1.13 : 349.6) & Labd-13Z-ene-9,15,16-triol synthase, chloroplastic OS=Vitex agnus-castus (sp|a0a2k9rg08|cybk1_vitac : 304.0)	-1.40698	-0.999282	-1.21869	-0.918215	1.39623	-0.0167568	0.626071	0.00706027	0.785586	-0.485205	1.19364	1.03654
18	SL_niS_SL_PEN_SP_niS	Cc002332	0.607758	35.2	not assigned.not annotated	no hits & (original description: none)	-0.0751291	-1.38137	-0.234738	0.408925	0.98653	0.201275	-1.02884	-0.704289	2.00238	-1.03049	-0.227104	1.08285
18	SL_niS_SL_PEN_SP_niS	Cc015243	0.607513	35.2	not assigned.not annotated	no hits & (original description: none)	0.0795421	-1.06913	-0.294519	-0.249028	2.10728	-0.873436	-0.918623	0.295318	1.57534	-0.985812	-0.00419153	0.337263
18	SL_niS_SL_PEN_SP_niS	Cc031452	0.597996	35.2	not assigned.not annotated	no hits & (original description: none)	-0.512576	-0.264829	0.515167	-0.740891	0.102284	-1.55135	-0.745846	0.201283	1.22876	-0.942475	0.735797	1.97468
18	SL_niS_SL_PEN_SP_niS	Cc001907	0.590148	35.1	not assigned.annotated	Glycerol-3-phosphate acyltransferase 1 OS=Arabidopsis thaliana (sp|q9shj5|gpat1_arath : 405.0)	0.0441079	-0.555548	-0.0161564	-0.550418	2.15096	-0.873875	-1.05959	-0.0310396	1.40293	-1.26889	0.319535	0.437989
18	SL_niS_SL_PEN_SP_niS	Cc036061	0.579193	35.2	not assigned.not annotated	no hits & (original description: none)	0.482882	-0.802819	-0.105541	-0.298261	1.34629	-1.41812	-1.02362	0.0505582	1.87258	-1.07818	0.535737	0.438498
18	SL_niS_SL_PEN_SP_niS	Cc040882	0.570043	35.2	not assigned.not annotated	no hits & (original description: none)	-1.14632	-1.30365	-0.793348	-1.31908	1.27411	0.369758	0.417462	0.553843	1.65537	0.137388	0.627205	-0.472742
18	SL_niS_SL_PEN_SP_niS	Cc045849	0.560451	35.2	not assigned.not annotated	no hits & (original description: none)	0.0304967	-1.31127	-0.41549	-0.493606	2.32562	-0.466821	-0.472544	0.0109757	1.28195	-0.990468	-0.112421	0.61358
18	SL_niS_SL_PEN_SP_niS	Cc007494	0.555988	35.2	not assigned.not annotated	no hits & (original description: none)	0.00647879	-0.183411	0.28009	-0.266138	1.30982	-1.44738	-1.34186	0.0301047	1.79895	-1.02622	-0.110904	0.950469
18	SL_niS_SL_PEN_SP_niS	Cc043687	0.555982	35.2	not assigned.not annotated	no hits & (original description: none)	0.108172	-0.971783	0.201497	0.0380638	-0.358657	-1.24219	-0.559741	-0.496065	2.46028	-0.611173	0.316074	1.11553
18	SL_niS_SL_PEN_SP_niS	Cc020422	0.55503	16.6.1.2.8	RNA processing.organelle machinery.pre-RNA splicing.mitochondrial RNA splicing.splicing factor (WTF9)	mitochondrial RNA splicing factor (WTF9)	0.892806	-0.298375	-0.152921	-0.829242	1.12492	-0.861111	-1.48504	-0.360207	2.03323	-0.782885	0.192833	0.52599
18	SL_niS_SL_PEN_SP_niS	Cc013756	0.550838	35.2	not assigned.not annotated	no hits & (original description: none)	0.31698	-0.0960589	0.196613	-0.519743	0.914543	-1.66234	-0.704717	-0.827164	2.25567	-0.597889	0.146126	0.577984
18	SL_niS_SL_PEN_SP_niS	Cc020298	0.548798	35.1	not assigned.annotated	Cyclin-D1-1 OS=Arabidopsis thaliana (sp|p42751|ccd11_arath : 105.0)	-0.650513	-1.33411	-0.841151	-0.555416	0.462288	-0.259984	-0.249576	1.40235	2.0814	0.606514	-0.856117	0.194312
18	SL_niS_SL_PEN_SP_niS	Cc024627	0.548255	5.1.7.2.3	Lipid metabolism.fatty acid metabolism.fatty acid desaturation.first desaturation.trans-delta-3-hexadecenoic acid phosphatidylglycerol desaturase (FAD4)	trans-delta-3-hexadecenoic acid phosphatidylglycerol desaturase (FAD4)	-0.743287	-1.33719	0.378953	-0.279727	2.18889	-0.612933	-0.415452	0.183866	1.56898	-0.692541	-0.336882	0.0973263
18	SL_niS_SL_PEN_SP_niS	Cc004411	0.538263	35.2	not assigned.not annotated	no hits & (original description: none)	0.320565	-0.43053	-0.381422	-0.50008	1.90705	-1.37461	-0.986677	0.201667	1.68998	-0.787565	-0.176394	0.518017
18	SL_niS_SL_PEN_SP_niS	Cc008422	0.537727	3.2.3.3.1.2	Carbohydrate metabolism.starch metabolism.degradation.hydrolysis and phosphorolysis.amylase activities.beta amylase	beta amylase	-0.863972	-1.23686	-0.219566	0.712821	0.587005	-1.42885	-0.0335855	0.425256	2.19091	-0.588287	-0.190455	0.645582
18	SL_niS_SL_PEN_SP_niS	Cc000951	0.536073	35.1	not assigned.annotated	Retrovirus-related Pol polyprotein from transposon TNT 1-94 OS=Nicotiana tabacum (sp|p10978|polx_tobac : 113.0)	0.157126	-0.154537	0.0632134	-0.48911	1.81501	-1.59755	-1.00105	-0.275862	1.54423	-0.910656	0.10126	0.747927
18	SL_niS_SL_PEN_SP_niS	Cc004413	0.528418	35.2	not assigned.not annotated	no hits & (original description: none)	-0.15166	-0.588469	0.0643982	0.136846	1.59342	-1.29066	-1.25667	0.193241	1.62518	-1.18281	-0.00663246	0.863813
18	SL_niS_SL_PEN_SP_niS	Cc027612	0.525701	35.2	not assigned.not annotated	no hits & (original description: none)	0.0682424	0.224956	-0.985724	-2.00823	-0.089283	0.0378256	-0.212147	-0.299572	2.291	0.607263	0.419066	-0.0533978
18	SL_niS_SL_PEN_SP_niS	Cc021103	0.52469	35.2	not assigned.not annotated	no hits & (original description: none)	-0.821241	0.244566	-0.489312	-1.65333	0.920001	-0.0037795	-0.889252	-0.554758	1.73225	1.49396	-0.229377	0.250272
18	SL_niS_SL_PEN_SP_niS	Cc007497	0.517355	35.2	not assigned.not annotated	no hits & (original description: none)	0.644838	-0.59664	0.0992157	-0.502046	-0.228577	-1.32047	-0.517864	-0.626651	2.54832	-0.571182	0.294903	0.776157
18	SL_niS_SL_PEN_SP_niS	Cc005005	0.503298	11.1.2.1.1.1	Phytohormone action.abscisic acid.perception and signalling.receptor activities.cytoplasm-localized receptor complex.receptor component PYL/RCAR	receptor component PYL/RCAR of cytoplasm-localized abscisic acid receptor complex	-0.516766	-0.381027	-1.4486	-1.76084	1.35431	-0.135135	0.566288	0.16801	1.30411	0.308205	1.05976	-0.518324
18	SL_niS_SL_PEN_SP_niS	Cc040631	0.482856	35.2	not assigned.not annotated	no hits & (original description: none)	-0.892062	-1.2118	-0.382471	0.332264	-0.465616	-1.098	-0.538996	-0.214462	1.63303	0.165244	0.860015	1.81285
18	SL_niS_SL_PEN_SP_niS	Cc028223	0.482083	24.2.1.2	Solute transport.carrier-mediated transport.DMT superfamily.nucleobase cation transporter (UPS)	nucleobase cation transporter (UPS)	-0.0271323	0.32399	-0.787815	-0.825921	2.20265	-0.491036	-0.997404	-0.78042	1.51622	-0.27369	0.575803	-0.435252
18	SL_niS_SL_PEN_SP_niS	Cc012904	0.480257	35.2	not assigned.not annotated	no hits & (original description: none)	0.503797	-0.555236	0.0846814	-0.538791	1.02518	-0.849483	-1.22426	0.129744	1.5172	-1.37484	-0.317728	1.59974
18	SL_niS_SL_PEN_SP_niS	Cc018226	0.476826	24.2.9.2.1	Solute transport.carrier-mediated transport.CDF superfamily.CDF family.iron/zinc cation transporter (Fe/Zn-CDF)	iron/zinc cation transporter (Fe/Zn-CDF)	-0.0556913	-0.703501	0.158914	0.104754	1.54453	-0.420471	-1.63191	-0.404053	2.05857	-0.895508	0.0609777	0.183385
18	SL_niS_SL_PEN_SP_niS	Cc018226	0.476826	25.4.4.3	Nutrient uptake.transition metal homeostasis.transport.iron/zinc cation transporter (Fe/Zn-CDF)	iron/zinc cation transporter (Fe/Zn-CDF)	-0.0556913	-0.703501	0.158914	0.104754	1.54453	-0.420471	-1.63191	-0.404053	2.05857	-0.895508	0.0609777	0.183385
18	SL_niS_SL_PEN_SP_niS	Cc032768	0.470982	35.2	not assigned.not annotated	no hits & (original description: none)	0.353653	-0.798357	-0.737863	-0.605065	2.15478	-0.852459	0.151165	-0.710892	1.42471	-1.0461	0.53674	0.129687
18	SL_niS_SL_PEN_SP_niS	Cc006622	0.467499	35.2	not assigned.not annotated	no hits & (original description: none)	-0.232831	0.159668	-0.242253	-0.864697	1.36836	-1.6409	-0.0362438	-0.073957	0.531397	-1.46145	1.33767	1.15523
18	SL_niS_SL_PEN_SP_niS	Cc035955	0.460269	35.2	not assigned.not annotated	no hits & (original description: none)	-0.487122	-2.58053	0.482907	-0.211461	0.898839	-0.055354	0.35632	-0.399895	1.20475	-0.535225	0.429138	0.89763
18	SL_niS_SL_PEN_SP_niS	Cc033902	0.455653	35.1	not assigned.annotated	Cellulose synthase-like protein E2 OS=Oryza sativa subsp. japonica (sp|q0dxz1|csle2_orysj : 85.1)	-0.00111882	-0.86189	-0.597067	-0.50175	1.6279	-0.567745	-0.890344	1.27044	1.37577	-1.28144	-0.353679	0.780921
18	SL_niS_SL_PEN_SP_niS	Cc001586	0.454858	35.2	not assigned.not annotated	no hits & (original description: none)	0.541253	-1.20596	-0.667181	-0.564534	1.56962	-0.597868	0.213225	-0.45055	1.52924	-1.51701	0.818161	0.331599
18	SL_niS_SL_PEN_SP_niS	Cc024280	0.442885	35.2	not assigned.not annotated	no hits & (original description: none)	-0.70988	-1.36831	-1.28623	-0.790149	1.47001	-0.169648	0.0583889	1.33977	0.459399	-0.743293	1.06968	0.670255
18	SL_niS_SL_PEN_SP_niS	Cc033110	0.433157	35.2	not assigned.not annotated	no hits & (original description: none)	0.219617	-1.00217	0.198429	0.0193549	-0.717238	-1.01761	-1.21489	-0.415563	1.86492	-0.375283	0.983124	1.45731
18	SL_niS_SL_PEN_SP_niS	Cc007434	0.429523	19.1.6.1	Protein homeostasis.protein quality control.Hsp90 chaperone system.chaperone (Hsp90)	chaperone (Hsp90)	0.388355	-0.561763	-0.574443	-0.628821	1.82038	-1.00679	-0.42445	-0.270279	2.15503	-0.722749	-0.238614	0.0641442
18	SL_niS_SL_PEN_SP_niS	Cc011693	0.427475	35.2	not assigned.not annotated	no hits & (original description: none)	0.391697	-1.67303	-0.299502	-0.00565403	0.957058	-0.478524	-0.0650025	-0.446473	2.08252	-1.3135	0.120621	0.729794
18	SL_niS_SL_PEN_SP_niS	Cc021759	0.426236	35.2	not assigned.not annotated	no hits & (original description: none)	-0.059973	-0.305187	0.380831	0.108267	0.974552	-1.6246	-1.52276	0.20436	1.93893	-0.614643	-0.251902	0.772122
18	SL_niS_SL_PEN_SP_niS	Cc026939	0.423497	35.1	not assigned.annotated	Lysine histidine transporter 1 OS=Arabidopsis thaliana (sp|q9fks8|lht1_arath : 274.0)	0.0260891	-0.770614	0.280473	-0.0125066	0.524753	-1.15555	-1.2544	0.575564	1.8727	-1.31837	-0.0194312	1.25129
18	SL_niS_SL_PEN_SP_niS	Cc023661	0.421474	15.5.15	RNA biosynthesis.transcriptional regulation.transcription factor (C2H2-ZF)	C2H2 zinc finger transcription factor	0.0326261	-0.677918	-0.355644	-0.545583	1.86619	-0.182832	-0.993653	0.461626	0.84155	-1.39507	-0.596681	1.54538
18	SL_niS_SL_PEN_SP_niS	Cc042261	0.416339	35.2	not assigned.not annotated	no hits & (original description: none)	0.11752	0.417327	-0.0341338	-0.496255	0.794522	-0.90701	-1.69969	-0.682164	2.1749	0.888076	-0.0951242	-0.477973
18	SL_niS_SL_PEN_SP_niS	Cc039069	0.40851	35.2	not assigned.not annotated	no hits & (original description: none)	0.399706	0.133074	0.602753	-0.64092	-0.316483	-1.51482	-1.2755	-0.717243	1.88192	-0.330027	0.513352	1.26419
18	SL_niS_SL_PEN_SP_niS	Cc012083	0.398746	35.2	not assigned.not annotated	no hits & (original description: none)	-1.02243	-0.483064	-0.624634	-0.92522	2.15919	-0.92542	1.09168	-0.245806	1.00985	0.238483	0.407075	-0.679706
18	SL_niS_SL_PEN_SP_niS	Cc007356	0.382205	35.2	not assigned.not annotated	no hits & (original description: none)	0.213772	-0.693378	-0.217688	-0.691572	1.8876	-0.617487	-1.11522	0.741662	1.42118	-1.31438	-0.247749	0.633256
18	SL_niS_SL_PEN_SP_niS	Cc033564	0.373872	35.2	not assigned.not annotated	no hits & (original description: none)	0.483942	-0.91883	0.232741	0.0207217	-0.0467522	-1.21993	-0.342841	-1.24138	2.15108	-0.493609	0.0158308	1.35902
18	SL_niS_SL_PEN_SP_niS	Cc021712	0.363416	35.2	not assigned.not annotated	no hits & (original description: none)	0.155795	-1.75754	-1.74593	-0.893813	0.826173	0.560684	0.434517	0.0237752	0.706951	-0.380402	1.21768	0.852111
18	SL_niS_SL_PEN_SP_niS	Cc023547	0.347361	19.4.2.1.1	Protein homeostasis.proteolysis.serine-type peptidase activities.S8-class protease (subtilisin) families.protease (SBT1)	protease (SBT1)	-0.462778	-0.307405	0.936022	0.107983	0.095576	-1.69058	-0.649042	-0.696944	2.09999	-0.260746	-0.363421	1.19134
18	SL_niS_SL_PEN_SP_niS	Cc032495	0.341158	35.2	not assigned.not annotated	no hits & (original description: none)	0.257507	0.702096	-0.902623	-1.62923	0.362995	0.0584987	-0.478949	-1.35802	1.95476	0.909082	0.293965	-0.17008
18	SL_niS_SL_PEN_SP_niS	Cc020265	0.33595	10.3.3.3	Redox homeostasis.glutathione-based redox regulation.glutathione S-transferase activities.class tau glutathione S-transferase	class tau glutathione S-transferase	-1.32833	-1.10861	0.372946	0.512292	1.65733	-0.377477	0.0834907	-0.920811	1.88781	-0.190367	-0.0846347	-0.503648
18	SL_niS_SL_PEN_SP_niS	Cc013932	0.329368	35.2	not assigned.not annotated	no hits & (original description: none)	-0.164746	-0.656601	-0.242394	-0.548059	-0.693477	-0.653132	-0.188016	-0.593236	1.9708	-0.303361	2.21185	-0.139624
18	SL_niS_SL_PEN_SP_niS	Cc012148	0.317193	18.4.1.37.1	Protein modification.phosphorylation.TKL protein kinase superfamily.RLCK-VII receptor-like protein kinase families.receptor-like protein kinase (RLCK-VIIa)	receptor-like protein kinase (RLCK-VIIa)	-0.925151	-1.67943	-0.173553	1.03363	2.00152	-0.789956	-0.43759	-0.121843	0.657143	0.327176	-0.595567	0.703612
18	SL_niS_SL_PEN_SP_niS	Cc012148	0.317193	26.9.2.2.3	External stimuli response.pathogen.effector-triggered immunity (ETI) network.RIN4-RPM1 immune signalling.protein kinase (RIPK) targeted to RIN4	protein kinase (RIPK) targeted to RIN4	-0.925151	-1.67943	-0.173553	1.03363	2.00152	-0.789956	-0.43759	-0.121843	0.657143	0.327176	-0.595567	0.703612
18	SL_niS_SL_PEN_SP_niS	Cc015837	0.306819	35.2	not assigned.not annotated	no hits & (original description: none)	0.34914	-0.917658	0.482541	-0.0850602	-0.00521093	-1.58165	-0.747494	-0.064513	1.97043	-0.883015	0.0447647	1.43772
18	SL_niS_SL_PEN_SP_niS	Cc005280	0.28816	24.3.4.1	Solute transport.channels.AMT family.ammonium transporter (AMT1)	ammonium transporter (AMT1)	-1.76843	0.337353	-0.738626	-1.09434	1.45387	0.0695314	0.32583	-1.14309	0.765085	0.142342	1.33349	0.316988
18	SL_niS_SL_PEN_SP_niS	Cc031165	0.257023	35.2	not assigned.not annotated	no hits & (original description: none)	0.748885	-0.525315	-0.184423	-1.43768	0.537956	-1.48053	0.280329	1.19921	1.59759	-0.549921	0.679021	-0.865127
18	SL_niS_SL_PEN_SP_niS	Cc026323	0.25138	19.2.2.1.4.3.7	Protein homeostasis.ubiquitin-proteasome system.ubiquitin-fold protein conjugation.ubiquitin conjugation (ubiquitylation).ubiquitin-ligase E3 activities.RING-domain E3 ligase activities.E3 ubiquitin ligase (PIR)	E3 ubiquitin ligase (PIR)	-1.11011	0.0744716	-0.710337	-1.92895	1.54523	0.149476	-0.0260519	-0.851433	0.317191	0.750887	1.15479	0.634829
18	SL_niS_SL_PEN_SP_niS	Cc009640	0.222321	13.2.1.3.1	Cell division.cell cycle organisation.cell cycle control.CYCLIN-dependent protein kinase inhibitor activities.inhibitor (KRP/ICK)	cyclin-dependent kinase inhibitor (KRP/ICK)	0.743767	-1.02107	-0.0940236	0.0100732	-0.443806	-1.22962	0.363768	-1.0085	2.53995	-0.182709	0.148469	0.173694
18	SL_niS_SL_PEN_SP_niS	Cc001722	0.200216	35.2	not assigned.not annotated	no hits & (original description: none)	-1.87112	-0.944314	-0.743094	0.0491957	0.444529	0.566295	-0.325413	-0.966919	0.834642	0.761081	0.461831	1.73329
18	SL_niS_SL_PEN_SP_niS	Cc024031	0.185568	35.2	not assigned.not annotated	no hits & (original description: none)	-1.31661	-0.214813	-1.16087	-1.12589	-0.221173	-0.262142	-0.526743	-0.119247	1.13606	1.24599	1.45872	1.10672
18	SL_niS_SL_PEN_SP_niS	Cc005281	0.176725	35.2	not assigned.not annotated	no hits & (original description: none)	-1.91329	0.453517	-1.31806	-0.404548	1.31245	0.950458	0.404549	-0.642419	1.26116	-0.0839513	0.455182	-0.475053
18	SL_niS_SL_PEN_SP_niS	Cc038922	0.150599	35.2	not assigned.not annotated	no hits & (original description: none)	-0.181246	0.16255	0.75312	-0.679055	-1.38917	0.247905	-1.27266	0.41612	2.20179	0.00785419	-0.922487	0.655286
11	HF_niS_HF_ATT_HF_PEN_SL_niS	Cc013893	0.998519	35.2	not assigned.not annotated	no hits & (original description: none)	1.22784	0.418978	1.19416	1.11474	0.157954	-1.32494	-0.549839	-0.182726	0.81285	-1.74854	-0.865376	-0.255105
11	HF_niS_HF_ATT_HF_PEN_SL_niS	Cc009381	0.996328	5.1.9.6.4	Lipid metabolism.fatty acid metabolism.fatty acid degradation.glyoxylate cycle.malate synthase	malate synthase	1.83316	0.377589	0.914674	0.706823	0.127844	-1.33382	-0.683448	0.0422708	0.469649	-1.71976	-0.840867	0.105887
11	HF_niS_HF_ATT_HF_PEN_SL_niS	Cc014366	0.99492	24.2.2.9	Solute transport.carrier-mediated transport.MFS superfamily.anion transporter (NRT1/PTR)	anion transporter (NRT1/PTR)	1.43499	-0.0624046	1.32732	0.747049	0.305063	-1.36044	-0.578704	0.170157	0.600981	-1.79454	-0.850892	0.0614182
11	HF_niS_HF_ATT_HF_PEN_SL_niS	Cc017282	0.993838	35.2	not assigned.not annotated	no hits & (original description: none)	1.44762	0.0324582	0.893495	1.45471	0.0365861	-1.12112	-0.464879	-0.0558322	0.85778	-1.59772	-0.989593	-0.493496
11	HF_niS_HF_ATT_HF_PEN_SL_niS	Cc025622	0.991624	18.4.1.36	Protein modification.phosphorylation.TKL protein kinase superfamily.receptor-like protein kinase (RLCK-VI)	receptor-like protein kinase (RLCK-VI)	1.5705	0.196031	1.1052	0.754239	0.0381296	-1.57415	-0.859281	-0.164544	0.970343	-1.53923	-0.361538	-0.135688
11	HF_niS_HF_ATT_HF_PEN_SL_niS	Cc025622	0.991624	27.5.7	Multi-process regulation.ROP-GTPase regulatory system.interactive protein kinase of ROP-GTPase activity (RBK/RRK)	interactive protein kinase of ROP-GTPase activity (RBK/RRK)	1.5705	0.196031	1.1052	0.754239	0.0381296	-1.57415	-0.859281	-0.164544	0.970343	-1.53923	-0.361538	-0.135688
11	HF_niS_HF_ATT_HF_PEN_SL_niS	Cc025837	0.990516	21.6.1.2	Cell wall organisation.lignin.monolignol biosynthesis.p-coumaroyl shikimate/quinate 3-hydroxylase (C3H)	p-coumaroyl shikimate/quinate 3-hydroxylase (C3H)	1.10604	0.139178	0.851448	1.45909	-0.293664	-0.965338	-0.578098	0.283982	0.762372	-2.13402	-0.57637	-0.0546183
11	HF_niS_HF_ATT_HF_PEN_SL_niS	Cc015282	0.989086	5.1.9.6.4	Lipid metabolism.fatty acid metabolism.fatty acid degradation.glyoxylate cycle.malate synthase	malate synthase	1.55559	0.42758	0.860832	0.669074	0.38393	-1.30252	-0.747542	0.0735301	0.688434	-1.97304	-0.658101	0.02223
11	HF_niS_HF_ATT_HF_PEN_SL_niS	Cc015462	0.988404	35.2	not assigned.not annotated	no hits & (original description: none)	1.66941	0.243551	1.16584	1.12454	0.472018	-1.04241	-0.803236	-0.168287	0.0166948	-1.69054	-0.810981	-0.176593
11	HF_niS_HF_ATT_HF_PEN_SL_niS	Cc008708	0.986244	35.1	not assigned.annotated	F-box protein At2g02240 OS=Arabidopsis thaliana (sp|q3e6p4|fb95_arath : 202.0)	1.7184	-0.188678	0.832274	1.1756	0.348371	-1.32752	-0.740679	0.0497039	0.757774	-1.5	-0.71218	-0.413062
11	HF_niS_HF_ATT_HF_PEN_SL_niS	Cc023602	0.98222	24.2.13	Solute transport.carrier-mediated transport.solute transporter (MTCC)	solute transporter (MTCC)	1.52421	0.634144	1.02639	0.69153	-0.543111	-1.46994	-0.344527	0.480934	0.2515	-1.90859	-0.465057	0.122515
11	HF_niS_HF_ATT_HF_PEN_SL_niS	Cc024421	0.980634	35.2	not assigned.not annotated	no hits & (original description: none)	1.18017	0.526537	1.33651	0.726013	-0.135803	-1.2629	-1.20124	0.00772916	0.905962	-1.52349	-0.855028	0.295548
11	HF_niS_HF_ATT_HF_PEN_SL_niS	Cc013479	0.978182	11.9.2.5	Phytohormone action.strigolactone.perception and signal transduction.signal transducer (DLK2)	strigolactone signal transducer (DLK2)	1.32662	-0.0812766	1.35235	1.50301	-0.0129051	-1.23276	-0.896071	-0.434947	0.0873212	-1.5959	-0.20642	0.190964
11	HF_niS_HF_ATT_HF_PEN_SL_niS	Cc041478	0.973332	35.1	not assigned.annotated	U-box domain-containing protein 8 OS=Arabidopsis thaliana (sp|o81902|pub8_arath : 344.0)	1.68866	0.0942995	0.969905	0.78183	0.473452	-1.68853	-0.219252	-0.101404	0.492324	-1.63785	-0.71375	-0.139685
11	HF_niS_HF_ATT_HF_PEN_SL_niS	Cc043669	0.972102	35.2	not assigned.not annotated	no hits & (original description: none)	1.18208	0.796954	1.67358	0.986702	-0.0438772	-1.34841	-0.904765	-0.154343	0.353017	-1.25669	-0.673753	-0.61049
11	HF_niS_HF_ATT_HF_PEN_SL_niS	Cc017261	0.97201	35.2	not assigned.not annotated	no hits & (original description: none)	1.47405	0.540793	1.32694	1.53545	-0.123812	-1.05057	-0.838142	-0.493614	0.128312	-1.08671	-0.985562	-0.427142
11	HF_niS_HF_ATT_HF_PEN_SL_niS	Cc034346	0.971578	35.2	not assigned.not annotated	no hits & (original description: none)	1.47635	0.933171	1.06802	0.702097	0.402548	-1.3712	-0.858682	-0.258518	0.389124	-1.705	-0.621938	-0.155975
11	HF_niS_HF_ATT_HF_PEN_SL_niS	Cc046818	0.970875	15.5.13	RNA biosynthesis.transcriptional regulation.transcription factor (HSF)	transcription factor (HSF)	1.45239	0.260366	0.810994	1.09924	0.0524804	-0.609278	-0.674088	-0.50345	0.572888	-2.337	-0.258934	0.134388
11	HF_niS_HF_ATT_HF_PEN_SL_niS	Cc044079	0.970137	15.5.15	RNA biosynthesis.transcriptional regulation.transcription factor (C2H2-ZF)	C2H2 zinc finger transcription factor	1.34451	0.0689964	1.26249	1.75544	0.0801715	-1.37982	-0.585865	-0.279011	-0.113972	-1.27707	-0.714718	-0.161151
11	HF_niS_HF_ATT_HF_PEN_SL_niS	Cc045545	0.968593	35.2	not assigned.not annotated	no hits & (original description: none)	1.21737	0.63814	1.55839	0.993093	-0.266185	-1.59728	-0.235769	-0.0168491	0.49446	-1.15569	-1.04927	-0.580414
11	HF_niS_HF_ATT_HF_PEN_SL_niS	Cc012957	0.967206	15.5.40	RNA biosynthesis.transcriptional regulation.transcription factor (PLATZ)	transcription factor (PLATZ)	1.49843	-0.327956	1.13164	0.741055	-0.550897	-1.34926	-0.197123	0.293849	0.986823	-1.86918	-0.314061	-0.0433189
11	HF_niS_HF_ATT_HF_PEN_SL_niS	Cc023603	0.965057	24.2.13	Solute transport.carrier-mediated transport.solute transporter (MTCC)	solute transporter (MTCC)	1.37512	0.563472	1.01649	0.557791	-0.542644	-1.61075	-0.508567	0.582757	0.483261	-1.83314	-0.467621	0.383828
11	HF_niS_HF_ATT_HF_PEN_SL_niS	Cc009869	0.964823	16.4.8.1	RNA processing.RNA homeostasis.secretory ribonuclease activities.T2-type RNase (RNS)	T2-type RNase (RNS)	1.30689	-0.0805996	0.870246	1.04905	0.0726988	-1.31882	-0.737793	-0.169888	1.19726	-1.80456	-0.608277	0.223787
11	HF_niS_HF_ATT_HF_PEN_SL_niS	Cc031573	0.960755	15.5.17	RNA biosynthesis.transcriptional regulation.transcription factor (NAC)	transcription factor (NAC)	1.50798	0.385492	1.1753	0.807962	0.0190218	-0.937595	-1.15175	-0.412865	0.933205	-1.36929	-1.17251	0.215049
11	HF_niS_HF_ATT_HF_PEN_SL_niS	Cc017103	0.960475	27.8.2	Multi-process regulation.calcium-dependent signalling.calcium sensor (CML)	calcium sensor (CML)	1.25029	-0.214472	1.11264	1.77243	-0.26275	-1.5702	-0.524588	-0.0650877	0.594022	-1.07895	-0.795514	-0.217816
11	HF_niS_HF_ATT_HF_PEN_SL_niS	Cc029808	0.959931	24.3.11	Solute transport.channels.anion channel (QUAC/ALMT)	anion channel (QUAC/ALMT)	1.56413	0.389726	0.911116	0.70952	-0.325286	-1.56704	-1.08804	-0.0827372	1.06714	-1.2579	-0.681588	0.360969
11	HF_niS_HF_ATT_HF_PEN_SL_niS	Cc027719	0.95813	24.2.1.6	Solute transport.carrier-mediated transport.DMT superfamily.organic cation transporter (PUP)	organic cation transporter (PUP)	1.40277	-0.105347	1.14511	1.12268	0.374673	-1.39944	-1.2166	-0.138775	0.807912	-1.42403	-0.350938	-0.218013
11	HF_niS_HF_ATT_HF_PEN_SL_niS	Cc012273	0.957817	35.2	not assigned.not annotated	no hits & (original description: none)	1.40373	0.180666	1.59178	0.997834	-0.0869403	-1.77949	0.0853971	-0.188109	-0.0461549	-1.38774	-0.498327	-0.272647
11	HF_niS_HF_ATT_HF_PEN_SL_niS	Cc012491	0.957325	24.2.1.5	Solute transport.carrier-mediated transport.DMT superfamily.solute transporter (UmamiT)	solute transporter (UmamiT)	1.47782	0.149111	0.831892	0.653002	0.0679608	-1.1958	-0.754083	0.400033	1.21939	-1.72946	-1.01112	-0.108749
11	HF_niS_HF_ATT_HF_PEN_SL_niS	Cc035907	0.956401	35.2	not assigned.not annotated	no hits & (original description: none)	2.18085	0.282299	0.585298	0.590312	-0.390433	-1.01702	-0.369067	-0.364981	0.964844	-1.66165	-0.448099	-0.352354
11	HF_niS_HF_ATT_HF_PEN_SL_niS	Cc026930	0.956232	35.2	not assigned.not annotated	no hits & (original description: none)	1.62227	0.0339933	0.830561	0.595659	0.379111	-1.44589	-0.467524	0.231709	0.84888	-1.93003	-0.600479	-0.09826
11	HF_niS_HF_ATT_HF_PEN_SL_niS	Cc012739	0.956203	50.2.7	Enzyme classification.EC_2 transferases.EC_2.7 transferase transferring phosphorus-containing group	Ribose-phosphate pyrophosphokinase 2, chloroplastic OS=Arabidopsis thaliana (sp|q42583|kprs2_arath : 572.0) & Enzyme classification.EC_2 transferases.EC_2.7 transferase transferring phosphorus-containing group(50.2.7 : 331.5)	1.84524	0.542609	0.651925	0.473787	-0.00529906	-1.56086	-0.418479	-0.230103	0.940527	-1.60183	-0.726887	0.0893625
11	HF_niS_HF_ATT_HF_PEN_SL_niS	Cc020978	0.95531	27.3.3	Multi-process regulation.SnRK1-kinase regulatory system.regulatory protein (FLZ) of SnRK1 complex	regulatory protein (FLZ) of SnRK1 complex	1.52793	0.696047	1.08123	0.723973	0.395519	-1.69449	-0.440774	-0.288009	0.575447	-1.36834	-0.957126	-0.251404
11	HF_niS_HF_ATT_HF_PEN_SL_niS	Cc006038	0.953671	35.2	not assigned.not annotated	no hits & (original description: none)	1.53303	0.392277	1.35862	0.873082	0.562375	-1.13194	-0.966275	-0.107169	0.335326	-1.45609	-0.962998	-0.430224
11	HF_niS_HF_ATT_HF_PEN_SL_niS	Cc044259	0.953216	19.2.2.1.1	Protein homeostasis.ubiquitin-proteasome system.ubiquitin-fold protein conjugation.ubiquitin conjugation (ubiquitylation).ubiquitin-fold protein (UBQ)	ubiquitin-fold protein (UBQ)	1.17641	0.0293837	0.914977	1.23127	0.385479	-1.73697	-0.392895	-0.0808833	0.770917	-1.75877	-0.49597	-0.0429572
11	HF_niS_HF_ATT_HF_PEN_SL_niS	Cc008626	0.952754	9.1.4.2	Secondary metabolism.terpenoids.terpene biosynthesis.mono-/sesquiterpene-/diterpene synthase	mono-/sesquiterpene-/diterpene synthase	1.57576	0.91473	1.30268	0.505656	-0.00310229	-1.45837	-0.342759	-0.64259	0.487546	-1.59018	-0.267065	-0.482304
11	HF_niS_HF_ATT_HF_PEN_SL_niS	Cc003676	0.952322	21.3.2.2.4.2	Cell wall organisation.pectin.rhamnogalacturonan I.modification and degradation.alpha-L-arabinofuranosidase activities.bifunctional alpha-L-arabinofuranosidase and beta-D-xylosidase (BXL)	bifunctional alpha-L-arabinofuranosidase and beta-D-xylosidase (BXL)	1.1686	-0.164107	1.04365	1.0703	0.0154504	-1.23143	-0.900608	0.0456677	0.798103	-1.97707	-0.428476	0.559912
11	HF_niS_HF_ATT_HF_PEN_SL_niS	Cc031727	0.950097	35.1	not assigned.annotated	E3 ubiquitin-protein ligase BOI OS=Arabidopsis thaliana (sp|o81851|boi_arath : 85.9)	2.12089	0.604026	1.16152	0.769643	-1.09852	-0.924973	-0.544108	-0.334227	-0.0226763	-1.26274	-0.33557	-0.133267
11	HF_niS_HF_ATT_HF_PEN_SL_niS	Cc034646	0.949837	15.5.24	RNA biosynthesis.transcriptional regulation.transcription factor (AS2/LOB)	transcription factor (AS2/LOB)	2.11855	0.386843	1.01568	0.719732	-0.589243	-0.953879	-0.487446	0.486279	-0.49032	-1.57119	-0.609613	-0.0253992
11	HF_niS_HF_ATT_HF_PEN_SL_niS	Cc043323	0.948719	35.2	not assigned.not annotated	no hits & (original description: none)	1.23206	0.528651	1.61569	0.909273	-1.07353	-1.12548	-1.08498	-0.179321	0.548346	-1.11767	-0.653267	0.400222
11	HF_niS_HF_ATT_HF_PEN_SL_niS	Cc023317	0.945855	35.2	not assigned.not annotated	no hits & (original description: none)	1.15253	0.715627	1.24231	0.830244	-0.463353	-1.29339	-1.41408	0.281373	0.86537	-1.09687	-0.989776	0.17001
11	HF_niS_HF_ATT_HF_PEN_SL_niS	Cc014751	0.944434	50.2.7	Enzyme classification.EC_2 transferases.EC_2.7 transferase transferring phosphorus-containing group	Pollen receptor-like kinase 1 OS=Arabidopsis thaliana (sp|c0lgu0|prk1_arath : 182.0) & Enzyme classification.EC_2 transferases.EC_2.7 transferase transferring phosphorus-containing group(50.2.7 : 29.8)	1.51834	0.549676	1.30611	1.04862	0.557635	-1.31704	-0.971331	-0.591364	-0.170897	-1.40031	-0.507567	-0.0218742
11	HF_niS_HF_ATT_HF_PEN_SL_niS	Cc027832	0.941203	19.2.2.1.1	Protein homeostasis.ubiquitin-proteasome system.ubiquitin-fold protein conjugation.ubiquitin conjugation (ubiquitylation).ubiquitin-fold protein (UBQ)	ubiquitin-fold protein (UBQ)	1.19412	-0.0636204	0.926275	1.28573	0.546207	-1.58481	-0.584747	-0.0654036	0.859462	-1.58984	-0.785879	-0.137497
11	HF_niS_HF_ATT_HF_PEN_SL_niS	Cc001845	0.940817	35.2	not assigned.not annotated	no hits & (original description: none)	0.979183	0.688504	1.67869	0.85858	-0.766694	-1.30439	0.28408	-0.0277029	0.233772	-1.73801	-0.737505	-0.148516
11	HF_niS_HF_ATT_HF_PEN_SL_niS	Cc009268	0.939422	35.2	not assigned.not annotated	no hits & (original description: none)	1.25572	0.19008	0.9261	0.936662	0.406691	-1.63208	-0.774314	-0.0070398	0.791283	-1.85473	-0.372917	0.134544
11	HF_niS_HF_ATT_HF_PEN_SL_niS	Cc023326	0.932168	35.2	not assigned.not annotated	no hits & (original description: none)	0.931192	0.468921	1.67241	0.900008	-0.19352	-1.59634	-0.348228	-0.893699	0.777945	-1.39341	-0.479355	0.154071
11	HF_niS_HF_ATT_HF_PEN_SL_niS	Cc017048	0.931239	3.1.4.3	Carbohydrate metabolism.sucrose metabolism.degradation.hexokinase	hexokinase	1.76582	-0.212763	1.22656	1.25283	0.317014	-0.438473	-0.774161	-0.487395	0.134099	-1.52603	-1.12652	-0.130985
11	HF_niS_HF_ATT_HF_PEN_SL_niS	Cc005090	0.92844	35.1	not assigned.annotated	Pathogenesis-related protein PR-4A OS=Nicotiana tabacum (sp|p29062|pr4a_tobac : 213.0)	1.11481	0.783119	0.849438	0.876576	-0.1964	-0.613608	-0.479546	0.716869	0.00906554	-2.35351	-0.947605	0.2408
11	HF_niS_HF_ATT_HF_PEN_SL_niS	Cc022584	0.928048	35.2	not assigned.not annotated	no hits & (original description: none)	1.75398	0.187268	1.12282	0.223579	0.174417	-0.608782	-0.695982	0.474561	0.453635	-2.11144	-0.892478	-0.0815793
11	HF_niS_HF_ATT_HF_PEN_SL_niS	Cc001319	0.92782	35.2	not assigned.not annotated	no hits & (original description: none)	1.14758	0.578364	1.48026	1.31473	-0.0517566	-0.635328	-1.30054	-0.921122	0.43436	-1.45566	-0.279892	-0.310999
11	HF_niS_HF_ATT_HF_PEN_SL_niS	Cc001429	0.927608	15.5.13	RNA biosynthesis.transcriptional regulation.transcription factor (HSF)	transcription factor (HSF)	1.4633	0.342406	0.878641	0.989459	0.560242	-0.770114	-0.409111	-0.490169	0.640138	-2.02655	-1.07135	-0.106889
11	HF_niS_HF_ATT_HF_PEN_SL_niS	Cc035734	0.926854	14.4.4	DNA damage response.nonhomologous end-joining (NHEJ) repair.protein ADP-ribosyltransferase (PARP3)	protein ADP-ribosyltransferase (PARP3)	0.584512	0.317864	1.58109	1.39294	-0.610227	-1.26256	-0.788446	-0.2459	1.16252	-1.17642	-0.849729	-0.105639
11	HF_niS_HF_ATT_HF_PEN_SL_niS	Cc035734	0.926854	18.5.1	Protein modification.ADP-ribosylation.protein ADP-ribosyltransferase (PARP)	protein ADP-ribosyltransferase (PARP)	0.584512	0.317864	1.58109	1.39294	-0.610227	-1.26256	-0.788446	-0.2459	1.16252	-1.17642	-0.849729	-0.105639
11	HF_niS_HF_ATT_HF_PEN_SL_niS	Cc016662	0.925352	18.10.1.1	Protein modification.methylation.lysine N-methyltransferase activities.SETD-type lysine N-methyltransferase	SETD-type lysine N-methyltransferase	1.52293	0.250224	1.03709	0.759911	0.588328	-1.6315	-0.906086	-0.28756	0.607512	-1.47778	-0.675002	0.211927
11	HF_niS_HF_ATT_HF_PEN_SL_niS	Cc010564	0.923509	10.2.2	Redox homeostasis.enzymatic reactive oxygen scavenging.catalase	catalase	1.42469	-0.0924447	1.07252	0.897285	0.0397265	-1.50449	-0.637736	-0.506018	1.19836	-1.60658	-0.244087	-0.0412275
11	HF_niS_HF_ATT_HF_PEN_SL_niS	Cc018674	0.922738	23.1.2.5	Protein translocation.chloroplast.outer envelope TOC translocation system.regulatory factor (Toc12)	component Toc12 of outer envelope TOC translocation system	1.46099	0.105676	0.747472	0.9832	-0.376396	-1.62567	-0.0123017	0.283283	0.182407	-1.96957	-0.402968	0.62388
11	HF_niS_HF_ATT_HF_PEN_SL_niS	Cc028018	0.921436	35.2	not assigned.not annotated	no hits & (original description: none)	1.72464	0.0973105	0.901365	0.975993	-0.659417	-1.13162	-0.631682	-0.559692	0.306387	-1.83124	0.246265	0.56169
11	HF_niS_HF_ATT_HF_PEN_SL_niS	Cc022423	0.921128	11.9.2.5	Phytohormone action.strigolactone.perception and signal transduction.signal transducer (DLK2)	strigolactone signal transducer (DLK2)	1.73867	0.544005	1.34868	0.913038	0.136124	-0.934666	-0.961687	-0.999853	0.277239	-1.34466	-0.171525	-0.545372
11	HF_niS_HF_ATT_HF_PEN_SL_niS	Cc008384	0.919842	19.2.2.1.4.3.9	Protein homeostasis.ubiquitin-proteasome system.ubiquitin-fold protein conjugation.ubiquitin conjugation (ubiquitylation).ubiquitin-ligase E3 activities.RING-domain E3 ligase activities.E3 ubiquitin ligase (SNIPER)	E3 ubiquitin ligase (SNIPER)	1.70815	-0.189076	0.528416	1.07453	-0.127318	-0.689363	-0.963579	-0.102659	1.29771	-1.67979	-0.821684	-0.0353363
11	HF_niS_HF_ATT_HF_PEN_SL_niS	Cc026116	0.919006	3.13.8	Carbohydrate metabolism.nucleotide sugar biosynthesis.UDP-D-glucose 4-epimerase	UDP-D-glucose 4-epimerase	1.2033	0.48498	1.11211	0.955438	0.259823	-1.59225	-0.538014	-0.789697	0.450765	-1.78589	-0.219459	0.45889
11	HF_niS_HF_ATT_HF_PEN_SL_niS	Cc012801	0.916757	35.2	not assigned.not annotated	no hits & (original description: none)	1.45401	0.272054	0.952256	0.932526	-0.236247	-0.40226	-0.490567	0.794417	0.561745	-1.97219	-0.917035	-0.948707
11	HF_niS_HF_ATT_HF_PEN_SL_niS	Cc026272	0.916265	35.2	not assigned.not annotated	no hits & (original description: none)	1.39597	0.193027	1.14776	1.79236	0.11156	-0.798764	-0.971878	-0.870165	0.326042	-1.15459	-0.642631	-0.528695
11	HF_niS_HF_ATT_HF_PEN_SL_niS	Cc012493	0.915163	24.2.1.5	Solute transport.carrier-mediated transport.DMT superfamily.solute transporter (UmamiT)	solute transporter (UmamiT)	1.21634	-0.43552	0.877834	1.06289	0.129256	-0.9516	-0.717885	0.528313	0.98442	-1.97893	-0.892737	0.177625
11	HF_niS_HF_ATT_HF_PEN_SL_niS	Cc046008	0.914221	18.4.1.21	Protein modification.phosphorylation.TKL protein kinase superfamily.protein kinase (LysM)	protein kinase (LysM)	1.27586	-0.290861	1.15081	1.79429	0.0531666	-1.50285	-0.681472	-0.282446	0.449917	-0.917868	-0.938724	-0.109818
11	HF_niS_HF_ATT_HF_PEN_SL_niS	Cc046008	0.914221	26.10.1.1	External stimuli response.symbiont.common symbiotic signalling pathway (CSSP).LysM receptor kinase (NFR1/LYK3)	LysM receptor kinase (NFR1/LYK3)	1.27586	-0.290861	1.15081	1.79429	0.0531666	-1.50285	-0.681472	-0.282446	0.449917	-0.917868	-0.938724	-0.109818
11	HF_niS_HF_ATT_HF_PEN_SL_niS	Cc009382	0.913726	15.5.51.8	RNA biosynthesis.transcriptional regulation.transcriptional repression.transcriptional repressor (AITR)	transcriptional repressor (AITR)	1.17601	0.558383	1.01554	1.90648	-0.796683	-1.06553	-0.87347	0.110898	-0.0972001	-1.18261	-0.824966	0.0731469
11	HF_niS_HF_ATT_HF_PEN_SL_niS	Cc011350	0.913342	19.4.2.2	Protein homeostasis.proteolysis.serine-type peptidase activities.S10-class serine carboxypeptidase (SCPL)	serine carboxypeptidase	1.39509	0.56207	1.01814	0.841149	0.488321	-1.3937	-1.18433	-0.283472	0.843197	-1.383	-0.83773	-0.0657347
11	HF_niS_HF_ATT_HF_PEN_SL_niS	Cc001509	0.913008	26.9.3.2.2	External stimuli response.pathogen.defense mechanisms.defensin activities.defensin (PDF2)	defensin (PDF2)	1.22394	0.046942	0.845839	1.01434	0.0806672	-0.649531	-0.235092	0.726459	0.189406	-2.54163	-0.384885	-0.31645
11	HF_niS_HF_ATT_HF_PEN_SL_niS	Cc013937	0.912233	35.1	not assigned.annotated	Subtilisin-like protease SBT1.7 OS=Arabidopsis thaliana (sp|o65351|sbt17_arath : 142.0)	0.849771	-0.0347935	1.13629	1.38578	-0.186889	-1.07307	-0.453946	-0.369491	1.32218	-1.44803	-1.29027	0.162465
11	HF_niS_HF_ATT_HF_PEN_SL_niS	Cc016666	0.910877	15.5.2.4	RNA biosynthesis.transcriptional regulation.MYB transcription factor superfamily.transcription factor (REVEILLE)	transcription factor (REVEILLE)	1.84414	1.1395	0.5538	0.536427	-0.0570645	-1.29579	-0.634251	-0.458968	-0.0142315	-1.81258	-0.130234	0.329253
11	HF_niS_HF_ATT_HF_PEN_SL_niS	Cc008628	0.906816	27.3.3	Multi-process regulation.SnRK1-kinase regulatory system.regulatory protein (FLZ) of SnRK1 complex	regulatory protein (FLZ) of SnRK1 complex	1.17862	-0.593227	1.04735	1.34227	-0.615229	-0.39258	-0.874454	0.368419	0.933295	-1.86798	-0.725981	0.19949
11	HF_niS_HF_ATT_HF_PEN_SL_niS	Cc005335	0.900365	35.2	not assigned.not annotated	no hits & (original description: none)	1.45746	0.510697	0.946525	1.35338	0.415075	-1.30791	-0.672282	-0.977746	0.295066	-1.49634	-0.00384813	-0.520068
11	HF_niS_HF_ATT_HF_PEN_SL_niS	Cc027718	0.899526	24.2.1.6	Solute transport.carrier-mediated transport.DMT superfamily.organic cation transporter (PUP)	organic cation transporter (PUP)	1.39289	-0.145917	0.90776	1.16189	0.580214	-1.54969	-0.700572	-0.146463	0.868373	-1.60001	-0.432713	-0.33576
11	HF_niS_HF_ATT_HF_PEN_SL_niS	Cc042453	0.899069	35.1	not assigned.annotated	Long chain acyl-CoA synthetase 7, peroxisomal OS=Arabidopsis thaliana (sp|q8lks5|lacs7_arath : 174.0)	1.28972	0.42831	1.22948	0.570951	0.0779913	-1.59149	-1.41343	0.293252	0.90136	-1.18541	-0.684274	0.0835285
11	HF_niS_HF_ATT_HF_PEN_SL_niS	Cc009871	0.897396	19.2.2.1.4.3.9	Protein homeostasis.ubiquitin-proteasome system.ubiquitin-fold protein conjugation.ubiquitin conjugation (ubiquitylation).ubiquitin-ligase E3 activities.RING-domain E3 ligase activities.E3 ubiquitin ligase (SNIPER)	E3 ubiquitin ligase (SNIPER)	1.88827	-0.167053	0.513806	1.10996	-0.32039	-0.278146	-1.27052	-0.144445	0.91229	-1.57574	-0.861771	0.193736
11	HF_niS_HF_ATT_HF_PEN_SL_niS	Cc004639	0.89706	21.3.1.2.1	Cell wall organisation.pectin.homogalacturonan.modification and degradation.pectin methylesterase	pectin methylesterase	2.08892	0.274652	0.737592	0.209905	-0.386712	-1.22113	-0.294745	-0.0866919	0.974635	-1.7231	-0.00878137	-0.564549
11	HF_niS_HF_ATT_HF_PEN_SL_niS	Cc008921	0.895601	19.2.2.1.4.3.2	Protein homeostasis.ubiquitin-proteasome system.ubiquitin-fold protein conjugation.ubiquitin conjugation (ubiquitylation).ubiquitin-ligase E3 activities.RING-domain E3 ligase activities.RING-HC-class E3 ligase	RING-HC-class E3 ligase	1.70452	0.0298044	1.10742	0.760479	0.404316	-1.01898	-0.973716	-0.767942	0.906967	-1.56334	-0.528183	-0.0613544
11	HF_niS_HF_ATT_HF_PEN_SL_niS	Cc044044	0.894719	11.3.2.1.3	Phytohormone action.brassinosteroid.perception and signal transduction.receptor complex.receptor kinase inhibitor (BKI)	brassinosteroid receptor kinase inhibitor (BKI)	1.2883	0.1592	1.09124	0.80369	0.591609	-0.598379	-1.03418	-0.317056	0.659651	-2.20054	-0.556619	0.113079
11	HF_niS_HF_ATT_HF_PEN_SL_niS	Cc044858	0.892321	35.2	not assigned.not annotated	no hits & (original description: none)	1.35496	0.537053	1.09497	0.197016	-0.484083	-1.10762	-0.774721	0.862785	0.180458	-2.0941	-0.323282	0.556562
11	HF_niS_HF_ATT_HF_PEN_SL_niS	Cc033939	0.888928	35.2	not assigned.not annotated	no hits & (original description: none)	2.08427	0.531046	0.758628	0.0913758	-0.12096	-0.686853	-0.505986	-0.253863	0.169961	-1.93693	-0.837991	0.707302
11	HF_niS_HF_ATT_HF_PEN_SL_niS	Cc002395	0.884681	13.2.1.3.2	Cell division.cell cycle organisation.cell cycle control.CYCLIN-dependent protein kinase inhibitor activities.inhibitor (SIM)	SIM-type cyclin-dependent kinase inhibitor	1.46749	-0.32098	1.19388	1.67561	-0.80015	-1.16647	-0.278639	-0.675564	0.558288	-1.22395	-0.0229799	-0.406532
11	HF_niS_HF_ATT_HF_PEN_SL_niS	Cc014750	0.883983	50.2.7	Enzyme classification.EC_2 transferases.EC_2.7 transferase transferring phosphorus-containing group	Pollen receptor-like kinase 5 OS=Arabidopsis thaliana (sp|q9lpt1|prk5_arath : 152.0) & Enzyme classification.EC_2 transferases.EC_2.7 transferase transferring phosphorus-containing group(50.2.7 : 22.4)	1.65099	0.475478	1.22258	0.890947	0.547812	-1.22888	-0.97238	-0.964943	0.0618267	-1.42609	-0.0961047	-0.161234
11	HF_niS_HF_ATT_HF_PEN_SL_niS	Cc005492	0.881538	15.5.17	RNA biosynthesis.transcriptional regulation.transcription factor (NAC)	transcription factor (NAC)	1.28141	0.345199	1.30051	1.18282	0.195175	-0.982204	-0.716755	-0.832003	0.987994	-1.23097	-1.13705	-0.39413
11	HF_niS_HF_ATT_HF_PEN_SL_niS	Cc013883	0.87956	21.3.2.2.3	Cell wall organisation.pectin.rhamnogalacturonan I.modification and degradation.beta-galactosidase (BGAL)	beta-galactosidase (BGAL)	1.51763	0.293423	0.900947	0.799521	0.134022	-1.34552	-1.06697	-0.244185	1.21744	-1.17954	-1.11867	0.091901
11	HF_niS_HF_ATT_HF_PEN_SL_niS	Cc033348	0.878414	35.2	not assigned.not annotated	no hits & (original description: none)	1.06215	0.270195	1.18253	0.452157	-0.889663	-1.27683	0.338435	0.0779905	1.34397	-1.87378	-0.567372	-0.11978
11	HF_niS_HF_ATT_HF_PEN_SL_niS	Cc018750	0.876487	35.2	not assigned.not annotated	no hits & (original description: none)	1.04593	0.127603	0.93999	1.10573	0.320826	-1.34991	-0.473151	-0.369016	1.34069	-1.79791	-0.634656	-0.25613
11	HF_niS_HF_ATT_HF_PEN_SL_niS	Cc004569	0.876006	3.4.1	Carbohydrate metabolism.oligosaccharide metabolism.galactinol synthase	galactinol synthase	1.33308	0.00656108	0.926791	1.15661	-0.491182	-1.21614	-1.05967	-0.719881	1.09338	-1.23837	-0.571576	0.780399
11	HF_niS_HF_ATT_HF_PEN_SL_niS	Cc034909	0.875396	4.6.8.3	Amino acid metabolism.amino acid degradation.aromatic amino acids.aromatic amino acid decarboxylase	aromatic amino acid decarboxylase	1.6839	-0.503295	0.690764	1.42741	0.120893	-0.742943	-0.772707	0.0394948	0.985718	-1.43602	-0.949928	-0.543289
11	HF_niS_HF_ATT_HF_PEN_SL_niS	Cc015575	0.874658	35.2	not assigned.not annotated	no hits & (original description: none)	1.04776	0.434361	1.12606	1.27094	-0.248449	-1.71203	-1.21877	-0.632522	0.699981	-1.11928	-0.095374	0.447331
11	HF_niS_HF_ATT_HF_PEN_SL_niS	Cc034224	0.870148	35.2	not assigned.not annotated	no hits & (original description: none)	1.58219	0.891176	1.41082	1.28294	-0.717848	-0.532921	-0.657389	-0.00979403	-0.431474	-0.972903	-0.911435	-0.933357
11	HF_niS_HF_ATT_HF_PEN_SL_niS	Cc029645	0.865963	24.2.1.5	Solute transport.carrier-mediated transport.DMT superfamily.solute transporter (UmamiT)	solute transporter (UmamiT)	1.31249	-0.304194	0.8814	1.02176	0.0652173	-0.358155	-0.178513	0.522533	0.726488	-2.07572	-1.43465	-0.178673
11	HF_niS_HF_ATT_HF_PEN_SL_niS	Cc043478	0.865708	35.2	not assigned.not annotated	no hits & (original description: none)	1.59029	0.715274	1.29197	0.496049	0.104556	-1.46343	-1.01282	-1.03818	0.446218	-1.24332	-0.078412	0.191809
11	HF_niS_HF_ATT_HF_PEN_SL_niS	Cc014775	0.864225	35.2	not assigned.not annotated	no hits & (original description: none)	1.84885	0.235301	0.900463	1.0457	0.154779	-1.08066	-0.970878	-1.01971	0.860212	-1.09791	-0.681684	-0.194452
11	HF_niS_HF_ATT_HF_PEN_SL_niS	Cc010070	0.863928	15.5.4.1	RNA biosynthesis.transcriptional regulation.bZIP transcription factor superfamily.transcription factor (bZIP)	transcription factor (bZIP)	0.787605	0.249634	1.02974	1.74989	-0.0796978	-1.57449	0.0558605	-0.0327042	0.031164	-1.84603	-0.522882	0.151914
11	HF_niS_HF_ATT_HF_PEN_SL_niS	Cc029999	0.860442	26.12.1	External stimuli response.multi-stress.regulatory stress-responsive protein (TSPO)	stress-responsive regulatory protein (TSPO)	0.69821	0.218195	1.0096	1.20367	0.399874	-1.19411	-0.597762	0.0387857	1.22084	-2.00598	-0.64795	-0.343371
11	HF_niS_HF_ATT_HF_PEN_SL_niS	Cc008587	0.858931	24.2.13	Solute transport.carrier-mediated transport.solute transporter (MTCC)	solute transporter (MTCC)	1.56083	0.670857	1.12908	0.624728	-1.139	-1.43576	-0.235141	0.536598	-0.250234	-1.56843	-0.277236	0.38371
11	HF_niS_HF_ATT_HF_PEN_SL_niS	Cc017222	0.858899	35.2	not assigned.not annotated	no hits & (original description: none)	1.22963	0.243907	0.657182	0.833497	0.481193	-0.501621	-0.517192	0.396273	0.599832	-2.54545	-0.730453	-0.146806
11	HF_niS_HF_ATT_HF_PEN_SL_niS	Cc037686	0.855708	35.2	not assigned.not annotated	no hits & (original description: none)	1.77529	0.626453	1.61005	1.19753	-0.579269	-0.751123	-0.694266	-0.684353	-0.585212	-0.699612	-0.674236	-0.541253
11	HF_niS_HF_ATT_HF_PEN_SL_niS	Cc013718	0.851361	50.1.12	Enzyme classification.EC_1 oxidoreductases.EC_1.13 oxidoreductase acting on single donor with incorporation of molecular oxygen (oxygenase)	Enzyme classification.EC_1 oxidoreductases.EC_1.13 oxidoreductase acting on single donor with incorporation of molecular oxygen (oxygenase)(50.1.12 : 1396.6) & Probable linoleate 9S-lipoxygenase 5 OS=Solanum tuberosum (sp|q43191|lox15_soltu : 1351.0)	1.50267	0.609209	1.36452	0.783942	0.192508	-1.255	-1.03078	-0.149811	0.719662	-0.927059	-1.20677	-0.603087
11	HF_niS_HF_ATT_HF_PEN_SL_niS	Cc024749	0.846982	35.1	not assigned.annotated	Receptor-like protein 6 OS=Arabidopsis thaliana (sp|q9c637|rlp6_arath : 500.0)	1.03398	-0.0950425	1.16561	0.79118	0.15417	-1.12047	-0.907526	0.85941	1.14457	-1.64064	-0.952099	-0.433131
11	HF_niS_HF_ATT_HF_PEN_SL_niS	Cc019738	0.843826	35.2	not assigned.not annotated	no hits & (original description: none)	1.67331	0.372182	0.962963	1.80713	-0.0904758	-0.817138	-0.747164	-0.392728	-0.952339	-1.08363	-0.621914	-0.110197
11	HF_niS_HF_ATT_HF_PEN_SL_niS	Cc012802	0.839617	35.2	not assigned.not annotated	no hits & (original description: none)	1.56039	0.0234272	0.843619	1.06066	0.243098	-0.738918	-0.283489	0.76854	0.403589	-1.66695	-1.27933	-0.934641
11	HF_niS_HF_ATT_HF_PEN_SL_niS	Cc021200	0.835871	5.1.9.6.3	Lipid metabolism.fatty acid metabolism.fatty acid degradation.glyoxylate cycle.isocitrate lyase	isocitrate lyase	1.46256	0.538509	1.06037	0.586882	-0.0550495	-1.81766	-0.969429	-0.633167	0.957685	-1.0461	-0.511027	0.426433
11	HF_niS_HF_ATT_HF_PEN_SL_niS	Cc045906	0.835559	35.2	not assigned.not annotated	no hits & (original description: none)	1.36932	0.613458	1.13599	0.526062	0.47546	-1.37129	0.0687207	-0.191679	0.750986	-1.72512	-1.07995	-0.571962
11	HF_niS_HF_ATT_HF_PEN_SL_niS	Cc033533	0.834355	11.10.1.1.2	Phytohormone action.signalling peptides.NCRP (non-cysteine-rich-peptide) category.PIP/PIPL-peptide activity.PIP/PIPL peptide receptor (RLK7)	PIP/PIPL peptide receptor (RLK7)	0.920377	-0.115066	0.917582	1.2503	0.405543	-1.53187	-0.418557	0.135881	0.834243	-2.0084	-0.529707	0.139666
11	HF_niS_HF_ATT_HF_PEN_SL_niS	Cc033533	0.834355	18.4.1.11	Protein modification.phosphorylation.TKL protein kinase superfamily.protein kinase (LRR-XI)	protein kinase (LRR-XI)	0.920377	-0.115066	0.917582	1.2503	0.405543	-1.53187	-0.418557	0.135881	0.834243	-2.0084	-0.529707	0.139666
11	HF_niS_HF_ATT_HF_PEN_SL_niS	Cc015283	0.832229	15.5.51.8	RNA biosynthesis.transcriptional regulation.transcriptional repression.transcriptional repressor (AITR)	transcriptional repressor (AITR)	1.14521	0.385862	1.12106	1.36304	-0.936888	-1.59756	-0.0516571	0.13934	0.0820633	-1.70573	-0.138378	0.193638
11	HF_niS_HF_ATT_HF_PEN_SL_niS	Cc046747	0.83179	35.2	not assigned.not annotated	no hits & (original description: none)	1.91889	-0.538071	0.178583	1.44178	-0.560067	-1.0382	-0.536018	0.0325406	0.543923	-1.65216	-0.204238	0.413041
11	HF_niS_HF_ATT_HF_PEN_SL_niS	Cc024183	0.829339	35.2	not assigned.not annotated	no hits & (original description: none)	1.52814	0.0155681	0.586509	0.737749	0.491184	-1.44941	-0.192971	0.180529	0.457608	-2.07941	-0.767472	0.491973
11	HF_niS_HF_ATT_HF_PEN_SL_niS	Cc000253	0.827985	35.2	not assigned.not annotated	no hits & (original description: none)	0.965878	0.901779	1.1301	0.67724	-0.0152081	-1.46788	-1.51643	-0.193023	1.08243	-1.3391	-0.247082	0.0213057
11	HF_niS_HF_ATT_HF_PEN_SL_niS	Cc043694	0.826872	35.2	not assigned.not annotated	no hits & (original description: none)	1.81087	0.842568	1.52493	1.01646	-0.849603	-0.849603	-0.453216	-0.702931	-0.324301	-0.545408	-0.849603	-0.62016
11	HF_niS_HF_ATT_HF_PEN_SL_niS	Cc005195	0.826277	19.4.3.1	Protein homeostasis.proteolysis.aspartic-type peptidase activities.A1-class protease (Pepsin)	Pepsin-type protease	1.2232	-0.42764	0.776485	1.23159	0.451638	-0.892466	-0.604219	0.20457	1.06935	-1.89854	-1.01579	-0.118183
11	HF_niS_HF_ATT_HF_PEN_SL_niS	Cc046331	0.825096	35.1	not assigned.annotated	Uncharacterized protein At5g65660 OS=Arabidopsis thaliana (sp|q9lsk9|y5566_arath : 85.5)	1.54336	0.163697	0.877769	0.659509	0.79588	-1.17889	-0.155893	0.265495	0.40393	-1.99291	-0.989357	-0.392586
11	HF_niS_HF_ATT_HF_PEN_SL_niS	Cc014776	0.822288	15.5.5.2	RNA biosynthesis.transcriptional regulation.B3 transcription factor superfamily.transcription factor (REM)	transcription factor (REM)	2.23937	0.230628	0.745757	0.791026	-0.0968265	-0.760536	-0.306206	-0.6177	0.541555	-1.04928	-1.49819	-0.219601
11	HF_niS_HF_ATT_HF_PEN_SL_niS	Cc030508	0.821846	15.5.1.2	RNA biosynthesis.transcriptional regulation.C2C2 transcription factor superfamily.transcription factor (BBX-CO)	transcription factor (BBX-CO)	1.42193	0.691658	1.26	1.2131	0.72207	-1.13974	-0.792158	-0.873927	-0.126408	-1.25889	-0.516695	-0.600938
11	HF_niS_HF_ATT_HF_PEN_SL_niS	Cc030508	0.821846	28.1.1.1	Plant reproduction.flowering.photoperiod pathway.floral promoter (CONSTANS)	floral promoter (CONSTANS)	1.42193	0.691658	1.26	1.2131	0.72207	-1.13974	-0.792158	-0.873927	-0.126408	-1.25889	-0.516695	-0.600938
11	HF_niS_HF_ATT_HF_PEN_SL_niS	Cc046175	0.816449	27.3.3	Multi-process regulation.SnRK1-kinase regulatory system.regulatory protein (FLZ) of SnRK1 complex	regulatory protein (FLZ) of SnRK1 complex	1.04113	0.394907	0.85456	0.756607	0.231046	-1.73868	0.399606	0.0724896	0.957864	-1.92823	-0.659014	-0.382284
11	HF_niS_HF_ATT_HF_PEN_SL_niS	Cc006786	0.8093	35.1	not assigned.annotated	Cationic peroxidase 1 OS=Arachis hypogaea (sp|p22195|per1_arahy : 377.0)	0.852456	-0.370692	1.07678	1.12622	0.523485	-0.797294	-0.381425	0.369464	0.599751	-2.42177	-0.538746	-0.0382425
11	HF_niS_HF_ATT_HF_PEN_SL_niS	Cc016898	0.79786	35.2	not assigned.not annotated	no hits & (original description: none)	1.43782	1.26542	1.40671	1.23949	-0.58411	-0.830786	-0.484884	-0.891184	-0.346499	-0.743076	-0.781561	-0.687342
11	HF_niS_HF_ATT_HF_PEN_SL_niS	Cc046553	0.793892	35.2	not assigned.not annotated	no hits & (original description: none)	1.53627	-0.338114	1.10293	0.674438	-0.250807	-1.7594	-0.40087	-0.184834	0.512695	-1.6681	0.109832	0.66596
11	HF_niS_HF_ATT_HF_PEN_SL_niS	Cc004952	0.793309	24.2.2.9	Solute transport.carrier-mediated transport.MFS superfamily.anion transporter (NRT1/PTR)	anion transporter (NRT1/PTR)	1.20538	-0.190681	1.22192	0.536919	-0.483413	-1.14469	-0.786123	-0.17159	1.69151	-1.52029	-0.56742	0.208469
11	HF_niS_HF_ATT_HF_PEN_SL_niS	Cc039261	0.793057	35.2	not assigned.not annotated	no hits & (original description: none)	1.3921	0.591535	0.848578	0.661691	0.315228	-1.52471	-1.35864	-0.0358623	1.10386	-1.35064	-0.450781	-0.192352
11	HF_niS_HF_ATT_HF_PEN_SL_niS	Cc035336	0.78089	35.2	not assigned.not annotated	no hits & (original description: none)	2.30751	-0.01037	0.77106	1.28432	-0.687252	-0.973227	-1.02408	-0.732619	0.0558519	-0.156963	-0.576165	-0.258068
11	HF_niS_HF_ATT_HF_PEN_SL_niS	Cc033326	0.780513	50.2.4	Enzyme classification.EC_2 transferases.EC_2.4 glycosyltransferase	Probable alpha,alpha-trehalose-phosphate synthase [UDP-forming] 9 OS=Arabidopsis thaliana (sp|q9lra7|tps9_arath : 1296.0) & Enzyme classification.EC_2 transferases.EC_2.4 glycosyltransferase(50.2.4 : 567.7)	1.21503	0.154532	0.904011	0.850065	0.496568	-1.70615	-0.493497	-0.0788515	0.818922	-1.90765	-0.451232	0.198256
11	HF_niS_HF_ATT_HF_PEN_SL_niS	Cc021166	0.777199	24.2.2.9	Solute transport.carrier-mediated transport.MFS superfamily.anion transporter (NRT1/PTR)	anion transporter (NRT1/PTR)	1.25007	-0.291591	0.862349	0.76467	-0.644324	-1.03075	-0.155847	0.623609	1.45997	-1.74664	-0.124321	-0.967192
11	HF_niS_HF_ATT_HF_PEN_SL_niS	Cc000150	0.777166	35.2	not assigned.not annotated	no hits & (original description: none)	1.29904	0.376041	1.44744	0.236494	-0.0321867	-1.38122	-0.572349	-0.260113	1.27169	-1.11992	-1.35517	0.0902527
11	HF_niS_HF_ATT_HF_PEN_SL_niS	Cc015648	0.775545	35.2	not assigned.not annotated	no hits & (original description: none)	1.60217	0.322706	1.0478	0.710824	0.693876	-1.28351	-0.548065	-0.119232	0.695952	-1.5843	-0.998106	-0.540116
11	HF_niS_HF_ATT_HF_PEN_SL_niS	Cc014913	0.764829	4.2.1.1	Amino acid metabolism.aspartate group amino acid biosynthesis.asparagine.glutamine-dependent asparagine synthetase	glutamine-dependent asparagine synthetase	1.41464	0.16503	1.20137	1.15731	-1.16111	-1.59599	0.290644	-0.0924295	0.0520078	-1.35362	-0.464678	0.386835
11	HF_niS_HF_ATT_HF_PEN_SL_niS	Cc032639	0.763179	35.1	not assigned.annotated	Dormancy-associated protein homolog 2 OS=Arabidopsis thaliana (sp|q9fkv8|drmh2_arath : 132.0)	1.00556	0.255242	0.834048	0.789941	0.653815	-1.30911	-0.395177	0.189184	0.753873	-2.32876	-0.523293	0.0746798
11	HF_niS_HF_ATT_HF_PEN_SL_niS	Cc043968	0.76157	3.10.1	Carbohydrate metabolism.gluconeogenesis.phosphoenolpyruvate carboxykinase	phosphoenolpyruvate carboxykinase	0.950893	-0.0207644	0.850629	1.35124	-0.605791	-0.657594	-1.12642	0.0319443	0.552322	-1.90548	-0.539088	1.11811
11	HF_niS_HF_ATT_HF_PEN_SL_niS	Cc008550	0.758547	27.3.3	Multi-process regulation.SnRK1-kinase regulatory system.regulatory protein (FLZ) of SnRK1 complex	regulatory protein (FLZ) of SnRK1 complex	1.11068	-0.519853	0.999316	1.51438	-0.774381	-0.100233	-1.10265	0.565891	0.451834	-1.78053	-0.737898	0.373441
11	HF_niS_HF_ATT_HF_PEN_SL_niS	Cc022871	0.75438	50.2.4	Enzyme classification.EC_2 transferases.EC_2.4 glycosyltransferase	Xyloglucan endotransglucosylase/hydrolase 2 OS=Glycine max (sp|p35694|xth2_soybn : 345.0) & Enzyme classification.EC_2 transferases.EC_2.4 glycosyltransferase(50.2.4 : 299.4)	1.01773	-0.192523	1.29358	1.66399	0.323185	-1.1384	-1.0608	-0.719485	0.775632	-0.855388	-1.05125	-0.0562682
11	HF_niS_HF_ATT_HF_PEN_SL_niS	Cc017280	0.754055	8.4.3	Polyamine metabolism.polyamine conjugation.polyamine N-acetyltransferase (NATA)	polyamine N-acetyltransferase (NATA)	0.793838	-0.426686	0.762465	1.69284	-0.041077	-1.03662	-1.03754	0.493628	1.25956	-1.42597	-0.824931	-0.20951
11	HF_niS_HF_ATT_HF_PEN_SL_niS	Cc014084	0.752624	35.2	not assigned.not annotated	no hits & (original description: none)	1.24016	-0.0650771	0.83054	1.01064	0.349743	-1.69577	-0.580312	-0.00995602	0.743945	-1.82126	-0.521579	0.518931
11	HF_niS_HF_ATT_HF_PEN_SL_niS	Cc011853	0.751291	35.2	not assigned.not annotated	no hits & (original description: none)	2.05071	-0.232132	0.304205	0.905286	-0.388721	-0.995665	-0.673178	0.697174	1.07502	-0.992164	-1.06849	-0.682047
11	HF_niS_HF_ATT_HF_PEN_SL_niS	Cc004425	0.749592	24.3.12	Solute transport.channels.copper cation channel (COPT)	copper cation channel (COPT)	0.949232	0.0685253	0.686531	1.0612	0.0675212	-1.04851	-0.12954	-0.236165	1.03115	-2.49378	0.158172	-0.114349
11	HF_niS_HF_ATT_HF_PEN_SL_niS	Cc004425	0.749592	25.4.4.5	Nutrient uptake.transition metal homeostasis.transport.copper transporter (COPT)	copper transporter (COPT)	0.949232	0.0685253	0.686531	1.0612	0.0675212	-1.04851	-0.12954	-0.236165	1.03115	-2.49378	0.158172	-0.114349
11	HF_niS_HF_ATT_HF_PEN_SL_niS	Cc031592	0.747745	24.2.2.9	Solute transport.carrier-mediated transport.MFS superfamily.anion transporter (NRT1/PTR)	anion transporter (NRT1/PTR)	1.4827	-0.715901	0.777882	1.31512	-0.100767	-0.581117	-0.659095	-0.14131	1.42297	-1.50778	-0.742284	-0.550419
11	HF_niS_HF_ATT_HF_PEN_SL_niS	Cc022993	0.741556	35.1	not assigned.annotated	E3 ubiquitin-protein ligase At3g02290 OS=Arabidopsis thaliana (sp|q8le94|ring3_arath : 117.0)	1.70492	-0.147445	0.660679	0.710805	0.554891	-1.22096	-0.952012	0.0985748	0.776697	-1.93848	-0.232069	-0.015598
11	HF_niS_HF_ATT_HF_PEN_SL_niS	Cc004523	0.741052	35.2	not assigned.not annotated	no hits & (original description: none)	1.72118	0.0900395	-0.221485	1.06296	-0.822409	-1.24433	0.0315001	0.268063	0.953901	-1.89701	-0.117295	0.174888
11	HF_niS_HF_ATT_HF_PEN_SL_niS	Cc013278	0.738556	19.2.2.1.4.3.2	Protein homeostasis.ubiquitin-proteasome system.ubiquitin-fold protein conjugation.ubiquitin conjugation (ubiquitylation).ubiquitin-ligase E3 activities.RING-domain E3 ligase activities.RING-HC-class E3 ligase	RING-HC-class E3 ligase	1.48494	0.397062	0.613836	0.633247	0.336426	-1.64954	-0.564346	0.0831305	1.27692	-1.58791	-0.621256	-0.402501
11	HF_niS_HF_ATT_HF_PEN_SL_niS	Cc030962	0.736234	4.2.2.8.6	Amino acid metabolism.aspartate group amino acid biosynthesis.aspartate-derived amino acids.isoleucine.valine/leucine/isoleucine aminotransferase	valine/leucine/isoleucine aminotransferase	1.89457	0.976821	0.476514	0.669687	-1.38999	-1.27778	0.0463795	-0.387367	-0.0462213	-1.40179	0.207466	0.231707
11	HF_niS_HF_ATT_HF_PEN_SL_niS	Cc030962	0.736234	4.3.2.4	Amino acid metabolism.pyruvate group amino acid biosynthesis.pyruvate-derived amino acids.valine/leucine/isoleucine aminotransferase	valine/leucine/isoleucine aminotransferase	1.89457	0.976821	0.476514	0.669687	-1.38999	-1.27778	0.0463795	-0.387367	-0.0462213	-1.40179	0.207466	0.231707
11	HF_niS_HF_ATT_HF_PEN_SL_niS	Cc030962	0.736234	4.6.7.1	Amino acid metabolism.amino acid degradation.branched-chain amino acids.branched-chain aminotransferase (BCAT)	branched-chain aminotransferase (BCAT)	1.89457	0.976821	0.476514	0.669687	-1.38999	-1.27778	0.0463795	-0.387367	-0.0462213	-1.40179	0.207466	0.231707
11	HF_niS_HF_ATT_HF_PEN_SL_niS	Cc034515	0.735658	15.5.30	RNA biosynthesis.transcriptional regulation.transcription factor (bHLH)	transcription factor (bHLH)	1.49838	0.0164794	1.30209	0.900496	-0.965471	-0.573536	-0.805196	-1.42006	0.590456	-1.29919	0.365253	0.390306
11	HF_niS_HF_ATT_HF_PEN_SL_niS	Cc034515	0.735658	26.1.2.1.3	External stimuli response.light.UV-A/blue light.cryptochrome-mediated photoperception.bHLH-XII-class regulatory cryptochrome-binding protein	regulatory protein (CIB) of blue light perception	1.49838	0.0164794	1.30209	0.900496	-0.965471	-0.573536	-0.805196	-1.42006	0.590456	-1.29919	0.365253	0.390306
11	HF_niS_HF_ATT_HF_PEN_SL_niS	Cc002981	0.733784	35.1	not assigned.annotated	Protein EXORDIUM-like 2 OS=Arabidopsis thaliana (sp|q9fe06|exol2_arath : 353.0)	1.25825	0.144011	0.94519	1.16265	0.315998	-1.9136	-1.09683	-0.407553	0.812052	-1.14642	-0.184594	0.110843
11	HF_niS_HF_ATT_HF_PEN_SL_niS	Cc015607	0.729436	24.2.2.1.6	Solute transport.carrier-mediated transport.MFS superfamily.SP family.monosaccharide transporter (STP)	monosaccharide transporter (STP)	1.659	-0.0805221	0.76157	0.506061	-0.184517	-1.36405	-0.812654	-0.172961	1.51943	-1.52901	-0.404049	0.101697
11	HF_niS_HF_ATT_HF_PEN_SL_niS	Cc037392	0.724761	35.2	not assigned.not annotated	no hits & (original description: none)	1.3315	0.919346	1.6892	1.12655	-0.778612	-0.891298	-0.730787	-0.828985	-0.840564	-0.767306	-0.511978	0.282933
11	HF_niS_HF_ATT_HF_PEN_SL_niS	Cc006995	0.72452	35.2	not assigned.not annotated	no hits & (original description: none)	1.68638	-0.0901041	0.918121	0.711816	-0.694878	-0.854921	-0.138025	0.798741	-0.593594	-1.88601	-0.638723	0.781197
11	HF_niS_HF_ATT_HF_PEN_SL_niS	Cc009700	0.72067	50.3.2	Enzyme classification.EC_3 hydrolases.EC_3.2 glycosylase	Beta-galactosidase 3 OS=Arabidopsis thaliana (sp|q9scv9|bgal3_arath : 731.0) & Enzyme classification.EC_3 hydrolases.EC_3.2 glycosylase(50.3.2 : 184.1)	1.15556	0.240211	1.47037	0.598032	0.402204	-2.10291	-0.678612	-0.430291	0.441756	-1.16861	-0.347441	0.41974
11	HF_niS_HF_ATT_HF_PEN_SL_niS	Cc005726	0.720639	11.3.2.1.3	Phytohormone action.brassinosteroid.perception and signal transduction.receptor complex.receptor kinase inhibitor (BKI)	brassinosteroid receptor kinase inhibitor (BKI)	1.37493	0.290046	0.93426	0.53219	0.724697	-0.573792	-1.10361	-0.287199	0.615627	-2.28452	-0.325402	0.102772
11	HF_niS_HF_ATT_HF_PEN_SL_niS	Cc026622	0.719967	15.5.17	RNA biosynthesis.transcriptional regulation.transcription factor (NAC)	transcription factor (NAC)	1.60031	0.138206	0.297545	0.41708	-0.30941	-0.384227	-0.550507	0.985456	1.18165	-2.04082	-0.97354	-0.361739
11	HF_niS_HF_ATT_HF_PEN_SL_niS	Cc021847	0.718614	35.1	not assigned.annotated	Receptor-like protein 9DC3 OS=Solanum pimpinellifolium (sp|q5mr23|9dc3_solpi : 382.0)	1.24406	0.543256	0.896558	0.568845	0.766192	-1.37739	-0.642228	-0.038548	0.894696	-1.98026	-0.553172	-0.322016
11	HF_niS_HF_ATT_HF_PEN_SL_niS	Cc005472	0.717934	24.2.2.9	Solute transport.carrier-mediated transport.MFS superfamily.anion transporter (NRT1/PTR)	anion transporter (NRT1/PTR)	1.17092	-0.00766965	1.28186	1.28844	-0.0536913	-0.452939	-0.685134	-0.195609	1.1377	-1.17428	-1.52188	-0.787728
11	HF_niS_HF_ATT_HF_PEN_SL_niS	Cc027916	0.716662	35.2	not assigned.not annotated	no hits & (original description: none)	1.70433	-0.155853	0.642256	0.692305	0.426974	-1.74851	-0.242294	0.0535778	0.723217	-1.70744	-0.620986	0.23242
11	HF_niS_HF_ATT_HF_PEN_SL_niS	Cc035508	0.714289	35.2	not assigned.not annotated	no hits & (original description: none)	1.99231	0.166663	1.32682	0.569855	0.808773	-0.964582	-0.722145	-0.664463	-0.0863523	-1.32392	-0.580778	-0.522179
11	HF_niS_HF_ATT_HF_PEN_SL_niS	Cc045736	0.709176	35.2	not assigned.not annotated	no hits & (original description: none)	1.2324	0.211146	1.2585	0.548618	-0.126376	-1.13619	-0.787431	0.97036	1.04278	-0.985297	-1.38062	-0.847901
11	HF_niS_HF_ATT_HF_PEN_SL_niS	Cc026092	0.70492	50.3.2	Enzyme classification.EC_3 hydrolases.EC_3.2 glycosylase	Mannosylglycoprotein endo-beta-mannosidase OS=Lilium longiflorum (sp|q5h7p5|ebm_lillo : 1392.0) & Enzyme classification.EC_3 hydrolases.EC_3.2 glycosylase(50.3.2 : 1232.1)	1.25565	-0.140594	1.03871	0.947392	0.0976981	-1.83439	-0.802885	-0.0908716	1.25938	-1.1584	-0.678483	0.106797
11	HF_niS_HF_ATT_HF_PEN_SL_niS	Cc045679	0.697686	35.2	not assigned.not annotated	no hits & (original description: none)	1.65342	0.692435	1.37777	0.47511	0.377318	-0.733833	-0.8372	-0.0518399	0.439834	-1.26808	-1.39347	-0.731465
11	HF_niS_HF_ATT_HF_PEN_SL_niS	Cc025430	0.692478	7.9.2.1	Coenzyme metabolism.NAD/NADP biosynthesis.Preiss-Handler salvage pathway.nicotinamidase (NIC)	nicotinamidase (NIC)	1.69829	-0.780738	1.27448	1.20095	0.818053	-0.554896	-0.59906	-0.190343	-0.170837	-1.45297	-0.899578	-0.34335
11	HF_niS_HF_ATT_HF_PEN_SL_niS	Cc025430	0.692478	15.6.2.2	RNA biosynthesis.organelle machinery.transcriptional regulation.transcription factor (mTERF)	transcription factor (mTERF)	1.69829	-0.780738	1.27448	1.20095	0.818053	-0.554896	-0.59906	-0.190343	-0.170837	-1.45297	-0.899578	-0.34335
11	HF_niS_HF_ATT_HF_PEN_SL_niS	Cc021928	0.69119	35.1	not assigned.annotated	Protein LAZ1 homolog 2 OS=Arabidopsis thaliana (sp|q5bpz5|lazh2_arath : 468.0)	1.05847	0.123013	0.966434	1.11723	0.349669	-0.914745	-1.43859	0.563923	0.952808	-1.21891	-1.38233	-0.176967
11	HF_niS_HF_ATT_HF_PEN_SL_niS	Cc023415	0.690443	35.2	not assigned.not annotated	no hits & (original description: none)	1.40232	0.283493	0.743141	0.683038	0.495238	-0.50929	-0.325544	0.766761	0.544785	-2.08649	-1.21163	-0.78583
11	HF_niS_HF_ATT_HF_PEN_SL_niS	Cc015895	0.689173	35.2	not assigned.not annotated	no hits & (original description: none)	1.79789	0.469897	0.39831	0.377795	0.473872	-1.00373	-0.576744	-0.166482	0.986686	-2.08071	-0.584465	-0.0923254
11	HF_niS_HF_ATT_HF_PEN_SL_niS	Cc010387	0.686155	24.2.2.2.2	Solute transport.carrier-mediated transport.MFS superfamily.DHA-1 family.metal chelator transporter (TCR)	metal chelator transporter (TCR)	1.00717	-0.382462	0.803058	1.44269	-0.3057	-1.52659	-0.630804	0.0862643	0.692603	-1.76828	-0.212882	0.794943
11	HF_niS_HF_ATT_HF_PEN_SL_niS	Cc010387	0.686155	25.4.4.2	Nutrient uptake.transition metal homeostasis.transport.metal chelator nicotianamine transporter (TCR)	metal chelator nicotianamine transporter (TCR)	1.00717	-0.382462	0.803058	1.44269	-0.3057	-1.52659	-0.630804	0.0862643	0.692603	-1.76828	-0.212882	0.794943
11	HF_niS_HF_ATT_HF_PEN_SL_niS	Cc000176	0.684236	35.1	not assigned.annotated	Alpha-N-acetylglucosaminidase OS=Arabidopsis thaliana (sp|q9fna3|naglu_arath : 990.0)	1.68063	0.787868	1.07701	0.55348	0.206506	-1.39036	-0.641281	-1.04714	0.834613	-1.06071	-0.124347	-0.87626
11	HF_niS_HF_ATT_HF_PEN_SL_niS	Cc002967	0.679271	15.5.17	RNA biosynthesis.transcriptional regulation.transcription factor (NAC)	transcription factor (NAC)	1.9102	0.428848	0.977906	0.722876	0.609046	-1.0845	-0.700427	-0.508896	0.546899	-1.40319	-0.732945	-0.765815
11	HF_niS_HF_ATT_HF_PEN_SL_niS	Cc015651	0.672314	35.2	not assigned.not annotated	no hits & (original description: none)	2.1098	0.836488	0.870719	0.010224	0.304885	-0.78699	-0.676567	-0.653068	0.603588	-1.60589	-0.643999	-0.369194
11	HF_niS_HF_ATT_HF_PEN_SL_niS	Cc045680	0.670618	35.2	not assigned.not annotated	no hits & (original description: none)	1.63443	0.568864	1.28441	0.601075	0.68757	-0.865424	-0.764265	-0.164815	0.351789	-1.47366	-1.19064	-0.669333
11	HF_niS_HF_ATT_HF_PEN_SL_niS	Cc047283	0.670454	35.2	not assigned.not annotated	no hits & (original description: none)	1.32511	-0.705948	0.590035	1.64998	0.491802	-1.04656	-0.405356	-0.251591	0.532014	-1.94225	-0.00271072	-0.234523
11	HF_niS_HF_ATT_HF_PEN_SL_niS	Cc010126	0.669585	35.2	not assigned.not annotated	no hits & (original description: none)	1.70274	1.1306	1.11133	0.341719	0.125714	-0.810271	-0.845566	-0.377251	0.685951	-1.1225	-1.37361	-0.568853
11	HF_niS_HF_ATT_HF_PEN_SL_niS	Cc019433	0.665438	35.1	not assigned.annotated	Uncharacterized protein At5g19025 OS=Arabidopsis thaliana (sp|p0c8q9|y5902_arath : 85.5)	1.21351	0.404748	0.718234	0.56008	0.432323	-1.68129	-0.177921	0.111407	0.831209	-2.14083	0.151844	-0.423311
11	HF_niS_HF_ATT_HF_PEN_SL_niS	Cc046316	0.664371	35.1	not assigned.annotated	Agglutinin-1 OS=Cladrastis kentukea (sp|q39528|lec1_clake : 136.0)	1.38542	-0.0391911	0.919545	0.805354	0.639909	-1.17187	-0.62706	-0.198401	0.72442	-2.01419	0.37878	-0.802717
11	HF_niS_HF_ATT_HF_PEN_SL_niS	Cc014822	0.660473	35.2	not assigned.not annotated	no hits & (original description: none)	1.18083	0.20892	1.02783	0.445428	-0.0066817	-1.4793	0.025234	0.414805	1.45386	-1.38266	-1.20667	-0.68158
11	HF_niS_HF_ATT_HF_PEN_SL_niS	Cc034649	0.654149	35.2	not assigned.not annotated	no hits & (original description: none)	0.713426	-0.051992	1.80521	1.45612	-0.720355	-1.01632	0.440794	0.246668	-0.233614	-1.61768	-0.743873	-0.278391
11	HF_niS_HF_ATT_HF_PEN_SL_niS	Cc003691	0.652841	35.2	not assigned.not annotated	no hits & (original description: none)	1.56927	0.0966921	0.656143	0.600815	0.814739	-1.49279	-0.30214	-0.0573497	0.440619	-1.9459	-0.780322	0.40022
11	HF_niS_HF_ATT_HF_PEN_SL_niS	Cc021283	0.651332	35.2	not assigned.not annotated	no hits & (original description: none)	1.13761	0.664204	0.958958	0.150222	-0.199871	-1.99019	0.247331	-0.0255453	0.104829	-1.92781	0.170867	0.7094
11	HF_niS_HF_ATT_HF_PEN_SL_niS	Cc000420	0.650803	50.2.7	Enzyme classification.EC_2 transferases.EC_2.7 transferase transferring phosphorus-containing group	Enzyme classification.EC_2 transferases.EC_2.7 transferase transferring phosphorus-containing group(50.2.7 : 39.2)	1.14369	0.194213	1.7203	0.134147	-0.380805	-1.32269	-0.73016	-0.758313	1.5958	-0.930212	-0.475309	-0.190657
11	HF_niS_HF_ATT_HF_PEN_SL_niS	Cc013812	0.650651	35.1	not assigned.annotated	Protein TRM32 OS=Arabidopsis thaliana (sp|f4hsd5|trm32_arath : 97.1)	1.55162	0.00998158	0.672412	0.985188	0.598803	-1.29941	-0.923493	-0.36836	1.05062	-1.68683	-0.222648	-0.367879
11	HF_niS_HF_ATT_HF_PEN_SL_niS	Cc012271	0.647421	15.5.5.1	RNA biosynthesis.transcriptional regulation.B3 transcription factor superfamily.transcription factor (ARF)	transcription factor (ARF)	1.6798	0.0702891	1.15576	0.484125	0.194045	-1.3243	-0.71292	-0.139519	1.2934	-1.2414	-0.677864	-0.781416
11	HF_niS_HF_ATT_HF_PEN_SL_niS	Cc024276	0.646487	35.1	not assigned.annotated	Late embryogenesis abundant protein 2 OS=Cicer arietinum (sp|o49817|lea2_cicar : 85.9)	0.744221	0.577499	1.16855	1.19111	-0.355642	-1.55362	0.412768	-1.28683	0.482206	-1.62586	0.289764	-0.0441583
11	HF_niS_HF_ATT_HF_PEN_SL_niS	Cc011059	0.634967	50.3.4	Enzyme classification.EC_3 hydrolases.EC_3.4 hydrolase acting on peptide bond (peptidase)	Serine carboxypeptidase-like 18 OS=Arabidopsis thaliana (sp|q9c7z9|scp18_arath : 416.0) & Enzyme classification.EC_3 hydrolases.EC_3.4 hydrolase acting on peptide bond (peptidase)(50.3.4 : 222.4)	1.33669	-0.494904	0.769569	0.632616	-0.743776	0.29588	-1.15124	1.1533	0.965469	-1.72711	-0.855511	-0.180969
11	HF_niS_HF_ATT_HF_PEN_SL_niS	Cc030891	0.627737	35.2	not assigned.not annotated	no hits & (original description: none)	1.85734	-0.396369	0.701883	0.971687	-0.599829	-0.566466	-1.05919	0.0980688	1.448	-0.722188	-0.756038	-0.976902
11	HF_niS_HF_ATT_HF_PEN_SL_niS	Cc018856	0.627663	27.8.2	Multi-process regulation.calcium-dependent signalling.calcium sensor (CML)	calcium sensor (CML)	1.31884	0.583128	1.1055	-0.224364	-1.03704	-1.60362	-0.132318	-0.00021778	0.444873	-1.67308	0.25962	0.958688
11	HF_niS_HF_ATT_HF_PEN_SL_niS	Cc022648	0.625099	35.2	not assigned.not annotated	no hits & (original description: none)	1.07766	0.494296	1.6731	-0.187326	-0.21155	-1.7063	-0.36862	-0.243095	1.2474	-0.811226	-1.16398	0.19963
11	HF_niS_HF_ATT_HF_PEN_SL_niS	Cc014316	0.617647	50.1.13	Enzyme classification.EC_1 oxidoreductases.EC_1.14 oxidoreductase acting on paired donor with incorporation or reduction of molecular oxygen	Cytochrome P450 89A2 OS=Arabidopsis thaliana (sp|q42602|c89a2_arath : 537.0) & Enzyme classification.EC_1 oxidoreductases.EC_1.14 oxidoreductase acting on paired donor with incorporation or reduction of molecular oxygen(50.1.13 : 200.9)	1.57568	0.242835	0.724773	0.600583	0.58835	-1.26409	-0.755806	-0.154381	1.14479	-1.80298	-0.632967	-0.266788
11	HF_niS_HF_ATT_HF_PEN_SL_niS	Cc023063	0.613465	35.2	not assigned.not annotated	no hits & (original description: none)	1.16159	0.207602	0.801661	1.68961	0.823144	-1.04195	-0.646991	0.185491	0.184367	-1.28454	-1.19281	-0.88717
11	HF_niS_HF_ATT_HF_PEN_SL_niS	Cc026938	0.612269	35.1	not assigned.annotated	TLC domain-containing protein At5g14285 OS=Arabidopsis thaliana (sp|q8gyk7|y5285_arath : 234.0)	0.860652	-0.244672	0.919301	1.27466	-0.200348	-1.65431	-0.856293	-0.0252238	1.01766	-1.62947	-0.168714	0.706761
11	HF_niS_HF_ATT_HF_PEN_SL_niS	Cc035234	0.6102	35.1	not assigned.annotated	Acidic endochitinase OS=Nicotiana tabacum (sp|p29060|chia_tobac : 406.0)	1.50725	-0.448295	0.686073	0.744856	0.336316	-0.581111	-0.579987	0.835862	0.998779	-1.88326	-1.0956	-0.520886
11	HF_niS_HF_ATT_HF_PEN_SL_niS	Cc030628	0.609861	15.5.17	RNA biosynthesis.transcriptional regulation.transcription factor (NAC)	transcription factor (NAC)	1.46773	0.284754	0.447954	0.506768	0.400398	-0.82694	-0.515771	0.432633	1.19303	-2.12805	-0.99249	-0.270012
11	HF_niS_HF_ATT_HF_PEN_SL_niS	Cc015145	0.609683	35.1	not assigned.annotated	Cytochrome b561 and DOMON domain-containing protein At3g07570 OS=Arabidopsis thaliana (sp|q0wrw8|b561k_arath : 358.0)	1.28381	0.0935107	0.988513	0.318504	-0.287666	-1.75219	-0.377506	-0.0125943	1.64797	-1.4032	-0.532001	0.0328483
11	HF_niS_HF_ATT_HF_PEN_SL_niS	Cc024379	0.608411	35.2	not assigned.not annotated	no hits & (original description: none)	0.700094	-0.129923	0.702538	1.32204	-0.121996	-0.734725	-1.42465	1.04943	1.25904	-1.2109	-1.21497	-0.195971
11	HF_niS_HF_ATT_HF_PEN_SL_niS	Cc044366	0.60793	35.1	not assigned.annotated	Non-symbiotic hemoglobin 2 OS=Solanum lycopersicum (sp|q941p9|hbl2_sollc : 141.0)	1.0527	0.553171	1.04581	0.877987	1.28664	-1.46102	-0.782426	-0.293825	-0.019502	-1.6972	-0.592394	0.0300565
11	HF_niS_HF_ATT_HF_PEN_SL_niS	Cc006391	0.607538	35.2	not assigned.not annotated	no hits & (original description: none)	1.40961	0.430725	1.09737	0.172567	-1.37113	-1.08672	-0.822378	-1.12225	1.31222	-0.711208	0.090463	0.600724
11	HF_niS_HF_ATT_HF_PEN_SL_niS	Cc019643	0.606105	24.2.1.5	Solute transport.carrier-mediated transport.DMT superfamily.solute transporter (UmamiT)	solute transporter (UmamiT)	1.90601	0.635997	1.63786	-0.560669	-0.489947	-0.425458	-0.0503824	-0.0650354	0.519451	-0.952037	-1.21563	-0.940161
11	HF_niS_HF_ATT_HF_PEN_SL_niS	Cc011372	0.603087	35.2	not assigned.not annotated	no hits & (original description: none)	0.57946	0.796719	1.21585	1.17482	0.023108	-0.0705891	-0.246004	0.965844	-0.281598	-1.48425	-1.7344	-0.938958
11	HF_niS_HF_ATT_HF_PEN_SL_niS	Cc024380	0.602566	35.1	not assigned.annotated	Pectin acetylesterase 7 OS=Arabidopsis thaliana (sp|q940j8|pae7_arath : 154.0)	-0.0335735	1.34856	1.70531	1.29263	-0.741014	-0.833884	-0.762904	0.548313	-0.283401	-1.16931	-1.01145	-0.0592763
11	HF_niS_HF_ATT_HF_PEN_SL_niS	Cc033184	0.595996	19.2.2.8.1.4.3	Protein homeostasis.ubiquitin-proteasome system.ubiquitin-fold protein conjugation.Cullin-based ubiquitylation complexes.SKP1-CUL1-FBX (SCF) E3 ubiquitin ligase complexes.F-BOX substrate adaptor activities.substrate adaptor (FBX)	substrate adaptor FBX of SCF E3 ubiquitin ligase complex	1.10503	-0.573608	0.702738	1.58706	0.743562	-1.11531	-0.749155	0.0751632	0.729814	-1.64292	-0.915917	0.0535472
11	HF_niS_HF_ATT_HF_PEN_SL_niS	Cc011197	0.592516	15.5.22.1	RNA biosynthesis.transcriptional regulation.WRKY transcription factor activity.transcription factor (WRKY)	transcription factor (WRKY)	1.43586	0.382142	0.800338	0.513031	1.03977	-1.40276	-0.620055	-0.217976	0.335287	-1.99268	-0.515454	0.242493
11	HF_niS_HF_ATT_HF_PEN_SL_niS	Cc009229	0.59002	35.1	not assigned.annotated	Endochitinase OS=Persea americana (sp|p93680|chit_perae : 387.0)	1.11572	-0.141183	0.525338	0.715646	0.547065	-0.316154	-0.549975	0.541323	0.561207	-2.66776	-0.648107	0.316878
11	HF_niS_HF_ATT_HF_PEN_SL_niS	Cc027036	0.589118	35.2	not assigned.not annotated	no hits & (original description: none)	1.5802	-0.227656	0.600384	0.869407	-0.816701	-1.24503	0.487464	1.04774	-0.102324	-1.88214	0.145119	-0.456463
11	HF_niS_HF_ATT_HF_PEN_SL_niS	Cc007851	0.5853	35.2	not assigned.not annotated	no hits & (original description: none)	1.63164	0.573826	0.443436	0.941907	0.739316	-0.64094	-0.425873	-0.118061	0.53247	-1.96698	-1.13474	-0.575998
11	HF_niS_HF_ATT_HF_PEN_SL_niS	Cc015411	0.578893	35.2	not assigned.not annotated	no hits & (original description: none)	1.19941	-0.414806	0.958186	1.80868	0.686617	-0.817946	-0.235711	-0.75726	0.386473	-1.59209	-0.600059	-0.621494
11	HF_niS_HF_ATT_HF_PEN_SL_niS	Cc004091	0.578708	10.3.3.3	Redox homeostasis.glutathione-based redox regulation.glutathione S-transferase activities.class tau glutathione S-transferase	class tau glutathione S-transferase	0.769821	-0.804319	0.961343	1.84055	0.390541	-1.11347	-0.40028	0.293011	0.399726	-1.86461	-0.412436	-0.0598707
11	HF_niS_HF_ATT_HF_PEN_SL_niS	Cc030759	0.577436	5.1.3.2.3.2	Lipid metabolism.fatty acid metabolism.acetyl-CoA carboxylation.polymeric acetyl-CoA carboxylase complex.BC-BCCP-BADC subcomplex.biotin carboxyl carrier subunit (BCCP)	biotin carboxyl carrier subunit of polymeric acetyl-CoA carboxylase complex	1.05771	-0.219234	1.15747	1.19392	-0.0870932	-1.27345	-1.44574	-0.484685	1.48389	-0.624098	-0.721712	-0.0369837
11	HF_niS_HF_ATT_HF_PEN_SL_niS	Cc007145	0.572654	50.3.2	Enzyme classification.EC_3 hydrolases.EC_3.2 glycosylase	Enzyme classification.EC_3 hydrolases.EC_3.2 glycosylase(50.3.2 : 749.4) & Beta-glucosidase 24 OS=Oryza sativa subsp. japonica (sp|q5z9z0|bgl24_orysj : 442.0)	1.62236	-0.628755	0.366334	1.66003	-0.678941	-0.964622	-0.0581365	1.02135	-0.126783	-1.50629	-0.587965	-0.118571
11	HF_niS_HF_ATT_HF_PEN_SL_niS	Cc017455	0.566589	24.2.2.9	Solute transport.carrier-mediated transport.MFS superfamily.anion transporter (NRT1/PTR)	anion transporter (NRT1/PTR)	1.75148	-0.306786	1.07473	0.723385	0.0343769	-0.940934	-1.21687	-0.966292	1.24578	-0.842136	-0.748855	0.192129
11	HF_niS_HF_ATT_HF_PEN_SL_niS	Cc041894	0.564383	10.2.2	Redox homeostasis.enzymatic reactive oxygen scavenging.catalase	catalase	1.05609	0.223912	1.30551	0.494527	-0.0283266	-1.94613	-0.720456	-0.545511	0.948335	-1.41877	0.0242535	0.606566
11	HF_niS_HF_ATT_HF_PEN_SL_niS	Cc002286	0.556523	35.1	not assigned.annotated	Zinc finger A20 and AN1 domain-containing stress-associated protein 5 OS=Oryza sativa subsp. japonica (sp|q6h754|sap5_orysj : 124.0)	1.40699	-0.214801	0.953267	0.845738	0.985765	-1.04196	-0.843698	-0.252609	0.583378	-1.98314	-0.491215	0.0522887
11	HF_niS_HF_ATT_HF_PEN_SL_niS	Cc038434	0.555552	35.1	not assigned.annotated	Probable cytokinin riboside 5-monophosphate phosphoribohydrolase LOG4 OS=Oryza sativa subsp. japonica (sp|q851c7|logl4_orysj : 84.0)	1.55077	0.27685	0.708418	0.806712	0.516545	-1.21016	-1.147	-0.957749	0.958097	-1.52969	-0.254113	0.281318
11	HF_niS_HF_ATT_HF_PEN_SL_niS	Cc006556	0.552509	35.2	not assigned.not annotated	no hits & (original description: none)	0.598226	0.37056	1.66255	-0.034875	0.904939	-0.795623	-0.010991	0.191329	-0.246044	-2.40891	-0.540289	0.309125
11	HF_niS_HF_ATT_HF_PEN_SL_niS	Cc044162	0.549354	35.1	not assigned.annotated	E3 ubiquitin-protein ligase ATL23 OS=Arabidopsis thaliana (sp|q8l9w3|atl23_arath : 127.0)	1.29607	-0.329641	0.756081	1.2592	0.710937	-0.474976	-1.77142	-0.364439	0.214011	-1.52051	-0.46624	0.690935
11	HF_niS_HF_ATT_HF_PEN_SL_niS	Cc031109	0.54215	35.1	not assigned.annotated	GDSL esterase/lipase At3g48460 OS=Arabidopsis thaliana (sp|q9stm6|gdl57_arath : 174.0)	2.076	0.851513	1.0229	0.493013	0.00386221	-0.288825	-0.079542	-0.726803	0.0487376	-0.772068	-1.35913	-1.26966
11	HF_niS_HF_ATT_HF_PEN_SL_niS	Cc023416	0.537456	35.2	not assigned.not annotated	no hits & (original description: none)	2.03484	-0.384299	0.497268	0.947328	0.750423	-0.84286	-0.442686	-0.09135	0.538753	-1.72087	-0.713614	-0.572932
11	HF_niS_HF_ATT_HF_PEN_SL_niS	Cc016733	0.537367	18.4.5.1.2	Protein modification.phosphorylation.CAMK protein kinase superfamily.SNF1-related SnRK1 kinase complex.regulatory subunit beta	regulatory subunit beta of SNF1-related SnRK1 kinase complex	1.26426	0.312956	0.767228	0.417558	0.547041	-1.637	-0.0773991	-0.110624	0.738078	-2.21369	-0.22584	0.217438
11	HF_niS_HF_ATT_HF_PEN_SL_niS	Cc016733	0.537367	27.3.1.2	Multi-process regulation.SnRK1-kinase regulatory system.SnRK1 protein kinase complex.regulatory subunit beta	regulatory subunit beta of SnRK1 kinase complex	1.26426	0.312956	0.767228	0.417558	0.547041	-1.637	-0.0773991	-0.110624	0.738078	-2.21369	-0.22584	0.217438
11	HF_niS_HF_ATT_HF_PEN_SL_niS	Cc018254	0.533147	19.4.3.1	Protein homeostasis.proteolysis.aspartic-type peptidase activities.A1-class protease (Pepsin)	Pepsin-type protease	1.10445	-0.715264	0.805157	1.40675	0.71658	-0.487757	-0.832873	0.0815022	0.791399	-1.82814	-1.10339	0.0615754
11	HF_niS_HF_ATT_HF_PEN_SL_niS	Cc015479	0.527355	35.2	not assigned.not annotated	no hits & (original description: none)	0.994553	-0.231737	0.550623	1.11022	0.939413	-1.02731	-0.0841387	0.422155	0.430368	-2.37336	-0.691859	-0.0389366
11	HF_niS_HF_ATT_HF_PEN_SL_niS	Cc005490	0.522436	35.2	not assigned.not annotated	no hits & (original description: none)	1.54865	0.126198	0.949348	0.753584	0.389184	-1.76947	-0.253156	-0.688185	1.20802	-1.03227	-0.695827	-0.536074
11	HF_niS_HF_ATT_HF_PEN_SL_niS	Cc043967	0.514112	35.1	not assigned.annotated	Phosphoenolpyruvate carboxykinase (ATP) OS=Zea mays (sp|q9slz0|pcka_maize : 211.0)	0.697914	-0.0766397	0.77582	1.10972	-0.426879	-0.61633	-1.7341	0.248717	0.802367	-1.5513	-0.535315	1.30603
11	HF_niS_HF_ATT_HF_PEN_SL_niS	Cc046247	0.514106	19.4.1.1	Protein homeostasis.proteolysis.cysteine-type peptidase activities.C1-class protease (Papain)	protease (Papain)	1.20641	-0.538487	0.767006	1.00979	0.336437	-0.164951	0.433144	0.0574331	0.861541	-2.25637	-0.765226	-0.946734
11	HF_niS_HF_ATT_HF_PEN_SL_niS	Cc044499	0.509422	15.5.14	RNA biosynthesis.transcriptional regulation.transcription factor (MADS/AGL)	transcription factor (MADS/AGL)	2.58804	-0.174451	0.844564	-0.0458398	-0.0241199	-0.814908	-0.0965418	-0.386067	0.698728	-0.940099	-0.847778	-0.801531
11	HF_niS_HF_ATT_HF_PEN_SL_niS	Cc044499	0.509422	28.1.4.8	Plant reproduction.flowering.floral meristem identity control.regulatory protein (SEPALLATA)	regulatory protein (SEPALLATA) of floral meristem identity control	2.58804	-0.174451	0.844564	-0.0458398	-0.0241199	-0.814908	-0.0965418	-0.386067	0.698728	-0.940099	-0.847778	-0.801531
11	HF_niS_HF_ATT_HF_PEN_SL_niS	Cc005343	0.509366	18.4.1.10.1	Protein modification.phosphorylation.TKL protein kinase superfamily.LRR-X protein kinase families.protein kinase (LRR-Xa)	protein kinase (LRR-Xa)	0.992723	-0.345616	0.846516	1.474	0.599819	-1.63261	-0.750571	0.290663	0.980029	-1.18347	-0.921541	-0.349936
11	HF_niS_HF_ATT_HF_PEN_SL_niS	Cc022888	0.505468	35.2	not assigned.not annotated	no hits & (original description: none)	1.53404	0.356554	1.00792	0.233351	0.185158	-1.46703	0.00306555	-0.469644	1.4393	-1.38762	-0.80513	-0.629983
11	HF_niS_HF_ATT_HF_PEN_SL_niS	Cc001353	0.504679	35.2	not assigned.not annotated	no hits & (original description: none)	1.25475	-0.124536	0.716222	0.779273	0.0870971	-0.0373031	-0.812569	-0.334318	1.59037	-2.09093	-0.712918	-0.315136
11	HF_niS_HF_ATT_HF_PEN_SL_niS	Cc017909	0.503103	15.5.30	RNA biosynthesis.transcriptional regulation.transcription factor (bHLH)	transcription factor (bHLH)	1.56515	0.414725	0.578783	0.739295	-0.353318	-0.590751	-1.169	-0.60032	1.80464	-1.09357	-0.692775	-0.602859
11	HF_niS_HF_ATT_HF_PEN_SL_niS	Cc033854	0.499233	35.2	not assigned.not annotated	no hits & (original description: none)	0.682832	0.116659	1.40956	0.236548	-0.17223	-1.50931	0.345001	0.754467	1.33932	-1.12764	-1.40011	-0.675102
11	HF_niS_HF_ATT_HF_PEN_SL_niS	Cc008462	0.496394	50.2.4	Enzyme classification.EC_2 transferases.EC_2.4 glycosyltransferase	UDP-glycosyltransferase 92A1 OS=Arabidopsis thaliana (sp|q9lxv0|u92a1_arath : 365.0) & Enzyme classification.EC_2 transferases.EC_2.4 glycosyltransferase(50.2.4 : 187.6)	1.52465	0.209682	0.898135	1.01221	0.875219	-1.24333	-0.643599	-0.379692	0.676067	-1.48664	-1.05461	-0.388094
11	HF_niS_HF_ATT_HF_PEN_SL_niS	Cc024542	0.496172	35.1	not assigned.annotated	Acyl-CoA-binding domain-containing protein 4 OS=Arabidopsis thaliana (sp|q9ma55|acbp4_arath : 192.0)	1.28617	0.412785	0.772756	0.089316	0.621471	-0.663902	-0.88477	0.0240854	0.924	-2.46503	-0.165382	0.0485041
11	HF_niS_HF_ATT_HF_PEN_SL_niS	Cc014382	0.495783	35.1	not assigned.annotated	Uncharacterized acetyltransferase At3g50280 OS=Arabidopsis thaliana (sp|q9snd9|y3028_arath : 209.0)	0.793182	-0.227268	1.07669	1.07199	0.229286	-1.42682	-0.298244	0.339201	-0.115699	-2.28019	0.140813	0.697069
11	HF_niS_HF_ATT_HF_PEN_SL_niS	Cc041415	0.494267	35.1	not assigned.annotated	Dormancy-associated protein homolog 2 OS=Arabidopsis thaliana (sp|q9fkv8|drmh2_arath : 115.0)	0.998902	0.190024	0.666618	0.704251	0.648938	-1.32387	-0.246243	0.242112	0.929825	-2.36596	-0.515169	0.0705732
11	HF_niS_HF_ATT_HF_PEN_SL_niS	Cc008855	0.493674	19.4.6.2	Protein homeostasis.proteolysis.protease inhibitor activities.Kunitz protease inhibitor	Kunitz protease inhibitor	1.45186	-0.767383	0.50731	1.40127	0.183012	-0.714926	-0.125786	0.209611	1.20939	-1.4939	-1.09284	-0.767625
11	HF_niS_HF_ATT_HF_PEN_SL_niS	Cc024717	0.493081	35.2	not assigned.not annotated	no hits & (original description: none)	1.39531	-0.184218	0.946439	0.986248	0.53174	-1.24224	-0.504646	-0.306506	1.21814	-1.41343	-1.2016	-0.225243
11	HF_niS_HF_ATT_HF_PEN_SL_niS	Cc012160	0.492718	35.1	not assigned.annotated	Probable bifunctional TENA-E protein OS=Glycine max (sp|q9swb6|tenae_soybn : 146.0)	0.890426	0.235654	1.15336	0.428396	0.357453	-1.47805	-1.00052	1.18472	1.04769	-1.20609	-0.62269	-0.990355
11	HF_niS_HF_ATT_HF_PEN_SL_niS	Cc026534	0.492606	16.4.6.1.1	RNA processing.RNA homeostasis.NMD Nonsense-Mediated Decay.eRF1-eRF3 aberrant mRNA detection complex.component eRF1	eRF1 peptide release factor	1.23478	-0.576504	0.643884	1.37789	0.518286	-1.38885	-0.770341	0.222725	0.791363	-1.76133	-0.476175	0.184274
11	HF_niS_HF_ATT_HF_PEN_SL_niS	Cc036013	0.490504	35.2	not assigned.not annotated	no hits & (original description: none)	1.75784	0.58784	0.762685	1.20049	0.948755	-0.781012	-0.970622	-0.817839	-0.0351753	-1.10483	-0.78474	-0.763393
11	HF_niS_HF_ATT_HF_PEN_SL_niS	Cc029405	0.483988	35.2	not assigned.not annotated	no hits & (original description: none)	1.88663	0.0398232	0.911837	0.257385	0.574417	-1.50545	-0.848353	0.21753	0.877588	-1.29257	-0.795215	-0.323613
11	HF_niS_HF_ATT_HF_PEN_SL_niS	Cc006383	0.483885	18.4.1.24.1	Protein modification.phosphorylation.TKL protein kinase superfamily.G-Lectin protein kinase families.protein kinase (SD-1)	protein kinase (SD-1)	1.46062	0.463211	1.34664	1.01458	0.725124	-0.346976	-1.31876	-0.633597	0.21065	-1.06724	-1.17202	-0.682223
11	HF_niS_HF_ATT_HF_PEN_SL_niS	Cc023845	0.481639	20.6.1	Cytoskeleton organisation.cytoskeleton-plasma membrane-cell wall interface.integrin-like protein (AT14a)	integrin-like protein (AT14a)	1.25964	-0.479443	1.06825	0.880683	-0.804277	-1.75697	-0.115869	-0.924275	1.22182	-0.973176	0.435932	0.187688
11	HF_niS_HF_ATT_HF_PEN_SL_niS	Cc044414	0.478515	35.2	not assigned.not annotated	no hits & (original description: none)	1.92339	0.27687	0.330164	0.859084	0.0677001	-1.07282	-0.783743	-0.499992	1.36757	-1.05145	-1.14295	-0.273809
11	HF_niS_HF_ATT_HF_PEN_SL_niS	Cc032432	0.474034	35.2	not assigned.not annotated	no hits & (original description: none)	1.34965	0.486952	1.02483	0.546446	0.630617	-1.30851	-1.45746	-0.527059	0.964617	-1.24394	-0.730093	0.263951
11	HF_niS_HF_ATT_HF_PEN_SL_niS	Cc028705	0.470865	35.1	not assigned.annotated	Probable F-box protein At5g04010 OS=Arabidopsis thaliana (sp|q5eaf6|fb336_arath : 85.1)	1.08767	-0.827024	0.645372	1.34447	-0.666666	-0.0345189	-0.887082	-0.424809	1.84465	-1.10915	-0.927865	-0.0450404
11	HF_niS_HF_ATT_HF_PEN_SL_niS	Cc025439	0.470226	35.1	not assigned.annotated	Protein EXORDIUM-like 2 OS=Arabidopsis thaliana (sp|q9fe06|exol2_arath : 384.0)	0.879743	0.156698	0.981936	1.41865	-0.108844	-1.68328	-1.58062	-0.0910406	-0.150675	-1.03538	0.46046	0.752363
11	HF_niS_HF_ATT_HF_PEN_SL_niS	Cc001766	0.469078	35.2	not assigned.not annotated	no hits & (original description: none)	1.08654	-1.01503	1.19312	1.46224	-0.00473245	-1.02109	-1.08129	-0.750822	1.15414	-1.03543	-0.148164	0.160524
11	HF_niS_HF_ATT_HF_PEN_SL_niS	Cc003561	0.469023	35.2	not assigned.not annotated	no hits & (original description: none)	0.509829	0.414653	0.604341	0.557858	0.0562949	-0.321327	-1.00999	0.495404	1.49066	-2.09213	-1.26707	0.561477
11	HF_niS_HF_ATT_HF_PEN_SL_niS	Cc001872	0.468008	35.2	not assigned.not annotated	no hits & (original description: none)	1.40077	0.560615	1.02777	0.398575	0.347467	-1.35376	-0.685947	-0.975745	1.36089	-1.4117	-0.155983	-0.512951
11	HF_niS_HF_ATT_HF_PEN_SL_niS	Cc001732	0.46779	20.6.1	Cytoskeleton organisation.cytoskeleton-plasma membrane-cell wall interface.integrin-like protein (AT14a)	integrin-like protein (AT14a)	1.01848	-0.496754	1.11731	0.923378	-0.641571	-1.40116	-0.759146	-0.753672	1.71143	-1.05379	0.170616	0.164871
11	HF_niS_HF_ATT_HF_PEN_SL_niS	Cc018741	0.465146	35.2	not assigned.not annotated	no hits & (original description: none)	1.45669	-0.570186	0.669718	0.28755	-0.0193862	0.0972117	-0.986777	0.519278	1.23364	-2.26961	-0.145371	-0.272769
11	HF_niS_HF_ATT_HF_PEN_SL_niS	Cc018558	0.460016	35.2	not assigned.not annotated	no hits & (original description: none)	1.26007	-0.36646	0.516836	0.666938	0.344496	-0.68445	-0.393187	0.253274	1.13923	-2.52551	-0.281309	0.0700769
11	HF_niS_HF_ATT_HF_PEN_SL_niS	Cc004222	0.45892	35.2	not assigned.not annotated	no hits & (original description: none)	1.28372	-1.26383	0.870955	1.20986	-0.353668	-1.16054	-0.741248	0.701977	0.760947	-1.32567	-0.575076	0.592579
11	HF_niS_HF_ATT_HF_PEN_SL_niS	Cc009230	0.453421	35.1	not assigned.annotated	Probable acyl-activating enzyme 2 OS=Arabidopsis thaliana (sp|q9sey5|aae2_arath : 745.0)	1.37403	0.237325	0.916796	0.52455	0.796802	-1.27356	-0.691162	-0.304257	1.01347	-1.93518	-0.578265	-0.0805571
11	HF_niS_HF_ATT_HF_PEN_SL_niS	Cc022091	0.447283	16.4.8.1	RNA processing.RNA homeostasis.secretory ribonuclease activities.T2-type RNase (RNS)	T2-type RNase (RNS)	0.867836	0.641409	1.05568	0.738905	-1.55123	-0.0374986	0.124346	1.42556	0.0466409	-1.16656	-1.23966	-0.90544
11	HF_niS_HF_ATT_HF_PEN_SL_niS	Cc001350	0.446447	35.2	not assigned.not annotated	no hits & (original description: none)	1.26047	-0.183894	0.620958	0.778818	0.198485	-0.230288	-1.07777	-0.246568	1.57956	-2.05843	-0.578182	-0.0631583
11	HF_niS_HF_ATT_HF_PEN_SL_niS	Cc034501	0.44209	35.2	not assigned.not annotated	no hits & (original description: none)	0.806169	-0.0609604	0.851419	1.15645	0.412728	-1.20594	0.00230273	0.0271404	1.4186	-1.57071	-1.41433	-0.42288
11	HF_niS_HF_ATT_HF_PEN_SL_niS	Cc022869	0.441856	50.2.4	Enzyme classification.EC_2 transferases.EC_2.4 glycosyltransferase	Xyloglucan endotransglucosylase/hydrolase 2 OS=Glycine max (sp|p35694|xth2_soybn : 345.0) & Enzyme classification.EC_2 transferases.EC_2.4 glycosyltransferase(50.2.4 : 299.3)	1.22492	-0.641571	1.32242	1.10006	0.561255	-1.05454	-1.1294	-0.535461	1.06811	-1.10626	-0.877721	0.0681965
11	HF_niS_HF_ATT_HF_PEN_SL_niS	Cc032837	0.441845	5.2.1.3.1	Lipid metabolism.glycerolipid metabolism.phosphatidate biosynthesis.mitochondrial lysophosphatidate biosynthesis.glycerol-3-phosphate acyltransferase (GPAT1-3)	glycerol-3-phosphate acyltransferase (GPAT)	0.620961	0.934006	1.7864	0.905907	0.443105	0.0912173	-1.33294	-0.808358	0.33968	-0.90118	-1.09903	-0.979764
11	HF_niS_HF_ATT_HF_PEN_SL_niS	Cc018112	0.439435	24.2.2.9	Solute transport.carrier-mediated transport.MFS superfamily.anion transporter (NRT1/PTR)	anion transporter (NRT1/PTR)	1.36096	0.315199	0.893716	0.696369	1.20921	-0.66599	-1.1077	-1.02794	0.0659679	-1.87569	-0.0796582	0.215557
11	HF_niS_HF_ATT_HF_PEN_SL_niS	Cc034426	0.433209	35.2	not assigned.not annotated	no hits & (original description: none)	1.6978	1.09473	1.04349	0.957918	-0.0803362	-0.546891	-0.529532	-0.498602	-1.81989	-0.784593	-0.3295	-0.204591
11	HF_niS_HF_ATT_HF_PEN_SL_niS	Cc044504	0.430297	35.2	not assigned.not annotated	no hits & (original description: none)	1.88588	-0.137132	0.592913	0.574993	0.224819	-1.41179	-0.648233	-0.671046	1.32819	-1.41179	-0.069516	-0.257282
11	HF_niS_HF_ATT_HF_PEN_SL_niS	Cc026912	0.426566	18.4.6.5	Protein modification.phosphorylation.AGC protein kinase superfamily.protein kinase (AGC-VIII)	protein kinase (AGC-VIII)	1.36102	-0.659418	0.67713	1.05601	0.861849	-0.858307	-0.0344598	0.403904	0.659701	-1.93569	-1.03055	-0.501189
11	HF_niS_HF_ATT_HF_PEN_SL_niS	Cc014497	0.421028	15.5.7.1	RNA biosynthesis.transcriptional regulation.AP2/ERF transcription factor superfamily.transcription factor (ERF)	transcription factor (ERF)	0.91115	-0.304893	1.04387	1.12363	0.697967	-1.36295	-0.47933	-0.696684	0.100555	-1.92574	-0.0772153	0.969636
11	HF_niS_HF_ATT_HF_PEN_SL_niS	Cc005024	0.416211	35.1	not assigned.annotated	Short-chain dehydrogenase TIC 32 B, chloroplastic OS=Brassica napus (sp|a0a078isj6|tc32b_brana : 422.0)	2.40828	-0.668402	0.462833	0.471981	0.140988	-0.457969	-1.11414	0.722419	0.456678	-0.684101	-1.12982	-0.608747
11	HF_niS_HF_ATT_HF_PEN_SL_niS	Cc044214	0.414022	35.2	not assigned.not annotated	no hits & (original description: none)	1.4702	0.355691	0.965946	0.469437	0.856358	-1.45511	-0.774197	-0.306651	0.898605	-1.70469	-0.376898	-0.398689
11	HF_niS_HF_ATT_HF_PEN_SL_niS	Cc011070	0.411359	27.2.5	Multi-process regulation.Programmed Cell Death (PCD) system.co-suppressor (BAP)	co-suppressor (BAP) of Programmed Cell Death	0.707629	-0.636315	0.990879	1.63897	-0.580985	-0.915689	0.623315	0.789786	0.483416	-1.76335	-0.679442	-0.658222
11	HF_niS_HF_ATT_HF_PEN_SL_niS	Cc035621	0.409909	18.4.6.5	Protein modification.phosphorylation.AGC protein kinase superfamily.protein kinase (AGC-VIII)	protein kinase (AGC-VIII)	0.651404	-0.197313	0.585788	1.35359	0.512499	-0.870181	-1.23043	0.959091	-0.21264	-1.57235	-1.08288	1.10343
11	HF_niS_HF_ATT_HF_PEN_SL_niS	Cc009617	0.407654	15.5.4.1	RNA biosynthesis.transcriptional regulation.bZIP transcription factor superfamily.transcription factor (bZIP)	transcription factor (bZIP)	0.663782	-0.0909138	0.531391	1.82044	0.841243	-1.52911	-0.384562	0.117464	0.565191	-1.69916	-0.727203	-0.108572
11	HF_niS_HF_ATT_HF_PEN_SL_niS	Cc027355	0.40532	5.8.3	Lipid metabolism.lipid droplet-associated activities.peroxygenase (CALEOSIN/CLO/PXG)	peroxygenase (CALEOSIN)	1.52462	-0.312338	0.994005	0.550235	0.114884	-1.27458	-1.13046	-0.212388	1.50262	-0.957592	-1.04461	0.245601
11	HF_niS_HF_ATT_HF_PEN_SL_niS	Cc016804	0.3985	35.2	not assigned.not annotated	no hits & (original description: none)	1.03188	-0.663757	0.772417	1.07904	0.510628	-0.8896	0.646982	0.166227	0.865856	-2.07404	-0.986518	-0.459106
11	HF_niS_HF_ATT_HF_PEN_SL_niS	Cc037809	0.397931	19.3.3.1.3	Protein homeostasis.autophagy.phagophore expansion.ATG8-binding cargo receptor activities.cargo receptor protein (ATI3)	cargo receptor protein (ATI3)	1.62437	-0.424062	0.352858	0.712302	0.397808	-0.945394	-1.22738	0.910038	1.10538	-1.52378	-0.752766	-0.229371
11	HF_niS_HF_ATT_HF_PEN_SL_niS	Cc006597	0.395806	21.6.3.2	Cell wall organisation.lignin.monolignol glycosylation and deglycosylation.coniferin beta-glucosidase	coniferin beta-glucosidase	0.616229	-0.00537703	0.34162	1.41444	-0.937322	-1.15867	-0.87921	-0.40352	1.86253	-1.32408	0.160157	0.31321
11	HF_niS_HF_ATT_HF_PEN_SL_niS	Cc008854	0.392516	11.10.1.13.1	Phytohormone action.signalling peptides.NCRP (non-cysteine-rich-peptide) category.PSY-peptide activity.PSY precursor polypeptide	PSY precursor polypeptide	1.18646	-0.810198	0.379993	1.22582	-0.457817	-0.369449	-0.160131	1.21617	0.166915	-1.84587	-1.23071	0.69881
11	HF_niS_HF_ATT_HF_PEN_SL_niS	Cc018413	0.39122	35.2	not assigned.not annotated	no hits & (original description: none)	0.910699	-0.484582	0.534796	1.42049	-0.173528	-2.06858	0.163088	0.481856	0.75879	-1.37466	-0.624775	0.456412
11	HF_niS_HF_ATT_HF_PEN_SL_niS	Cc047507	0.387579	15.5.30	RNA biosynthesis.transcriptional regulation.transcription factor (bHLH)	transcription factor (bHLH)	1.21078	-0.309708	1.01669	0.581105	0.0961705	0.274179	-1.7709	-0.833679	-0.0511887	-1.65581	0.293	1.14936
11	HF_niS_HF_ATT_HF_PEN_SL_niS	Cc047507	0.387579	26.1.2.1.3	External stimuli response.light.UV-A/blue light.cryptochrome-mediated photoperception.bHLH-XII-class regulatory cryptochrome-binding protein	regulatory protein (CIB) of blue light perception	1.21078	-0.309708	1.01669	0.581105	0.0961705	0.274179	-1.7709	-0.833679	-0.0511887	-1.65581	0.293	1.14936
11	HF_niS_HF_ATT_HF_PEN_SL_niS	Cc024664	0.385696	35.2	not assigned.not annotated	no hits & (original description: none)	1.33908	-0.412199	0.168406	1.45579	-0.0698235	0.752353	0.292537	0.142496	0.459078	-1.65057	-1.562	-0.915153
11	HF_niS_HF_ATT_HF_PEN_SL_niS	Cc030251	0.379651	35.1	not assigned.annotated	NDR1/HIN1-like protein 1 OS=Arabidopsis thaliana (sp|q9srn0|nhl1_arath : 209.0)	0.803422	-0.447862	0.886724	0.306945	-0.482079	-1.06029	0.933362	0.418714	1.26738	-2.16647	0.252147	-0.711989
11	HF_niS_HF_ATT_HF_PEN_SL_niS	Cc010784	0.366583	35.2	not assigned.not annotated	no hits & (original description: none)	1.74475	-0.162985	0.147028	1.24803	-0.227735	-0.189354	-1.52667	-0.183073	-0.816117	-0.888414	-0.591963	1.4465
11	HF_niS_HF_ATT_HF_PEN_SL_niS	Cc044099	0.363874	35.2	not assigned.not annotated	no hits & (original description: none)	1.31106	-0.0641641	0.404284	1.04069	1.32718	-1.42455	0.0815634	0.0743666	0.000967593	-1.73878	-1.09433	0.081692
11	HF_niS_HF_ATT_HF_PEN_SL_niS	Cc013143	0.353931	35.2	not assigned.not annotated	no hits & (original description: none)	0.597012	-0.190591	1.09548	2.23493	-0.916207	-0.416019	-0.0146366	0.291252	0.189084	-0.898968	-0.471972	-1.49936
11	HF_niS_HF_ATT_HF_PEN_SL_niS	Cc000898	0.346733	50.1.13	Enzyme classification.EC_1 oxidoreductases.EC_1.14 oxidoreductase acting on paired donor with incorporation or reduction of molecular oxygen	Cytochrome P450 CYP72A219 OS=Panax ginseng (sp|h2dh21|c7a29_pangi : 605.0) & Enzyme classification.EC_1 oxidoreductases.EC_1.14 oxidoreductase acting on paired donor with incorporation or reduction of molecular oxygen(50.1.13 : 145.8)	0.591102	-0.0567799	0.197294	1.23171	0.589507	-0.503104	-0.932614	0.863408	0.278468	-2.02429	-1.27334	1.03864
11	HF_niS_HF_ATT_HF_PEN_SL_niS	Cc021342	0.343727	35.1	not assigned.annotated	Protein LURP-one-related 6 OS=Arabidopsis thaliana (sp|q9zuf7|lor6_arath : 206.0)	0.625617	-0.685787	0.980002	1.14241	0.264936	-1.19611	0.209538	0.374844	1.29469	-1.71909	-1.24662	-0.0444258
11	HF_niS_HF_ATT_HF_PEN_SL_niS	Cc035919	0.341585	35.2	not assigned.not annotated	no hits & (original description: none)	1.45948	-1.07623	0.669771	1.18584	0.921333	-0.256181	-0.997987	0.0406751	0.425986	-1.81836	-0.666515	0.1122
11	HF_niS_HF_ATT_HF_PEN_SL_niS	Cc017014	0.330102	35.1	not assigned.annotated	Lysine-specific demethylase JMJ30 OS=Arabidopsis thaliana (sp|q8rwr1|jmj30_arath : 149.0)	2.08873	-1.43559	1.13639	0.0809835	-0.340397	-0.654276	-0.912717	-0.788084	0.613412	-0.695748	0.518256	0.389037
11	HF_niS_HF_ATT_HF_PEN_SL_niS	Cc031634	0.318511	50.2.7	Enzyme classification.EC_2 transferases.EC_2.7 transferase transferring phosphorus-containing group	Cysteine-rich receptor-like protein kinase 29 OS=Arabidopsis thaliana (sp|q8s9l6|crk29_arath : 330.0) & Enzyme classification.EC_2 transferases.EC_2.7 transferase transferring phosphorus-containing group(50.2.7 : 120.4)	1.61974	-0.966724	0.206925	0.730034	0.503968	-0.569636	0.658824	1.06103	-0.130743	-1.93097	-0.96737	-0.215073
11	HF_niS_HF_ATT_HF_PEN_SL_niS	Cc005718	0.316761	35.2	not assigned.not annotated	no hits & (original description: none)	1.35042	-0.830511	0.603226	0.82005	-0.740538	0.518272	-0.722465	1.16288	1.01019	-0.553888	-1.36233	-1.2553
11	HF_niS_HF_ATT_HF_PEN_SL_niS	Cc034364	0.316111	35.1	not assigned.annotated	Probable acyl-activating enzyme 6 OS=Arabidopsis thaliana (sp|q9ffe9|aae6_arath : 723.0)	1.11741	1.29496	1.27272	-0.902061	0.014417	-1.18918	0.269156	-1.51767	0.196536	-1.14391	0.700644	-0.113026
11	HF_niS_HF_ATT_HF_PEN_SL_niS	Cc007674	0.310912	35.2	not assigned.not annotated	no hits & (original description: none)	1.55128	1.1679	1.04677	-1.2561	-1.24541	-0.638862	-0.38473	-0.572064	1.28656	-0.434741	0.00597148	-0.526576
11	HF_niS_HF_ATT_HF_PEN_SL_niS	Cc001636	0.310322	35.1	not assigned.annotated	Protein PELPK1 OS=Arabidopsis thaliana (sp|q9lxb8|plpk1_arath : 104.0)	0.295649	0.0535747	-0.102416	1.69905	-0.767127	-0.932455	-1.09156	1.4272	1.30857	-1.13884	-0.506837	-0.244801
11	HF_niS_HF_ATT_HF_PEN_SL_niS	Cc047628	0.302203	50.2.4	Enzyme classification.EC_2 transferases.EC_2.4 glycosyltransferase	Enzyme classification.EC_2 transferases.EC_2.4 glycosyltransferase(50.2.4 : 414.2) & UDP glycosyltransferase 9 OS=Catharanthus roseus (sp|w8jmv4|ugt9_catro : 309.0)	0.967366	-0.845249	0.819201	1.25042	-0.348525	-1.24465	0.437218	0.256809	0.905945	-1.51236	0.61712	-1.30329
11	HF_niS_HF_ATT_HF_PEN_SL_niS	Cc020197	0.298549	35.2	not assigned.not annotated	no hits & (original description: none)	0.759419	-0.0299389	0.201386	1.46291	1.21442	-1.4088	-0.195933	0.727113	0.0063595	-1.75751	-1.0583	0.0788809
11	HF_niS_HF_ATT_HF_PEN_SL_niS	Cc028528	0.284764	50.2.3	Enzyme classification.EC_2 transferases.EC_2.3 acyltransferase	Agmatine hydroxycinnamoyltransferase 1 OS=Oryza sativa subsp. japonica (sp|q7xpk7|aht1_orysj : 457.0) & Enzyme classification.EC_2 transferases.EC_2.3 acyltransferase(50.2.3 : 33.8)	1.60931	-0.917398	0.321427	1.29346	-0.330067	-1.13323	-0.499232	-0.881468	1.48432	-0.518101	0.421533	-0.850554
11	HF_niS_HF_ATT_HF_PEN_SL_niS	Cc009970	0.279345	35.2	not assigned.not annotated	no hits & (original description: none)	0.349655	-0.815573	0.771616	1.23933	0.352882	0.0263359	-0.156645	0.844475	0.6024	-2.36989	-1.08652	0.241943
11	HF_niS_HF_ATT_HF_PEN_SL_niS	Cc025840	0.271617	24.2.1.5	Solute transport.carrier-mediated transport.DMT superfamily.solute transporter (UmamiT)	solute transporter (UmamiT)	1.43221	-0.727426	0.325896	0.615863	-0.95826	0.966545	-0.650458	1.68937	0.0924288	-1.2597	-0.91185	-0.614612
11	HF_niS_HF_ATT_HF_PEN_SL_niS	Cc031821	0.271458	50.1.13	Enzyme classification.EC_1 oxidoreductases.EC_1.14 oxidoreductase acting on paired donor with incorporation or reduction of molecular oxygen	Probable 2-oxoglutarate-dependent dioxygenase At5g05600 OS=Arabidopsis thaliana (sp|q9fff6|diox5_arath : 209.0) & Enzyme classification.EC_1 oxidoreductases.EC_1.14 oxidoreductase acting on paired donor with incorporation or reduction of molecular oxygen(50.1.13 : 142.0)	1.87147	0.490113	0.680273	0.223452	-1.92271	-0.222357	-0.785505	0.43603	0.437214	0.480613	-1.2587	-0.429884
11	HF_niS_HF_ATT_HF_PEN_SL_niS	Cc035675	0.23125	35.1	not assigned.annotated	Chitinase 5 OS=Oryza sativa subsp. japonica (sp|q7y1z0|chi5_orysj : 375.0)	1.40036	0.0610213	-0.545042	0.174316	0.0474601	-0.644199	0.973856	0.441619	1.41791	-2.07964	-0.753133	-0.494538
11	HF_niS_HF_ATT_HF_PEN_SL_niS	Cc006371	0.224373	35.1	not assigned.annotated	Neutral peroxidase OS=Ipomoea batatas (sp|o04796|pern_ipoba : 484.0)	0.706039	0.0277862	0.0265153	0.799511	0.0343758	-0.0441317	-0.187698	1.5376	-0.450249	-2.2088	-1.20392	0.962969
11	HF_niS_HF_ATT_HF_PEN_SL_niS	Cc007102	0.219962	12.3.4.2.1	Chromatin organisation.post-translational histone modification.PRC1 bifunctional histone ubiquitination and methylation reader complex.associated factors.methylation reader (SHL/EBS)	component SHL/EBS of PRC1 complex	0.989042	0.0509088	0.486911	-0.0335984	-1.40474	-0.870774	2.01086	0.350502	0.89183	-0.87162	-0.643032	-0.956287
11	HF_niS_HF_ATT_HF_PEN_SL_niS	Cc005815	0.2026	35.1	not assigned.annotated	Chitinase 4 OS=Oryza sativa subsp. japonica (sp|o04138|chi4_orysj : 352.0)	0.917764	-0.0861814	0.0630855	-0.322309	-0.980117	-1.74629	1.42624	1.03269	1.32624	-0.806312	-0.714446	-0.110363
11	HF_niS_HF_ATT_HF_PEN_SL_niS	Cc044967	0.140643	15.5.14	RNA biosynthesis.transcriptional regulation.transcription factor (MADS/AGL)	transcription factor (MADS/AGL)	1.36856	0.510088	0.230221	-0.735417	0.356146	-0.831234	0.60295	-1.0946	0.0336506	-1.39134	1.79919	-0.848216
11	HF_niS_HF_ATT_HF_PEN_SL_niS	Cc044967	0.140643	27.8.2	Multi-process regulation.calcium-dependent signalling.calcium sensor (CML)	calcium sensor (CML)	1.36856	0.510088	0.230221	-0.735417	0.356146	-0.831234	0.60295	-1.0946	0.0336506	-1.39134	1.79919	-0.848216
25	HF_niS_HF_ATT_HF_PEN_SL_niS_SP_niS_SP_ATT	Cc030683	0.999801	18.4.1.3	Protein modification.phosphorylation.TKL protein kinase superfamily.protein kinase (LRR-III)	protein kinase (LRR-III)	0.46813	-0.955271	0.720446	1.341	1.33346	-1.67905	0.336237	-0.348327	1.0007	-0.873605	-0.832981	-0.510741
25	HF_niS_HF_ATT_HF_PEN_SL_niS_SP_niS_SP_ATT	Cc042012	0.9998	35.1	not assigned.annotated	Cytochrome b561 and DOMON domain-containing protein At5g35735 OS=Arabidopsis thaliana (sp|q9fkh6|b561p_arath : 321.0)	0.355734	-1.18835	0.665951	1.49931	1.18261	-1.70927	0.468388	-0.275053	0.93785	-0.761945	-0.632047	-0.543172
25	HF_niS_HF_ATT_HF_PEN_SL_niS_SP_niS_SP_ATT	Cc021153	0.999675	35.1	not assigned.annotated	Cytochrome b561 and DOMON domain-containing protein At5g35735 OS=Arabidopsis thaliana (sp|q9fkh6|b561p_arath : 317.0)	0.327235	-1.02849	0.582313	1.38411	1.42174	-1.70398	0.273702	-0.313832	1.05781	-0.805414	-0.592276	-0.602921
25	HF_niS_HF_ATT_HF_PEN_SL_niS_SP_niS_SP_ATT	Cc039177	0.999672	35.1	not assigned.annotated	Protein PLANT CADMIUM RESISTANCE 2 OS=Arabidopsis thaliana (sp|q9lqu4|pcr2_arath : 201.0)	0.354466	-0.93625	0.754371	1.41834	1.19761	-1.43589	0.355818	-0.551378	1.20776	-0.456254	-0.986899	-0.921701
25	HF_niS_HF_ATT_HF_PEN_SL_niS_SP_niS_SP_ATT	Cc046340	0.999034	11.1.2.1.2	Phytohormone action.abscisic acid.perception and signalling.receptor activities.recruitment factor (CAR)	abscisic acid receptor recruitment factor (CAR)	0.239035	-0.882719	0.848599	1.84217	1.34098	-1.60904	0.00838482	-0.439047	0.4325	-0.324934	-0.970231	-0.4857
25	HF_niS_HF_ATT_HF_PEN_SL_niS_SP_niS_SP_ATT	Cc046923	0.99887	16.4.9.2	RNA processing.RNA homeostasis.mRNA stress granule formation.regulatory factor (TZF)	regulatory factor (TZF) of mRNA stress granule formation	0.203264	-0.566903	0.457914	1.35887	1.40508	-1.86637	0.133235	0.0436379	1.14307	-0.709283	-0.87243	-0.730078
25	HF_niS_HF_ATT_HF_PEN_SL_niS_SP_niS_SP_ATT	Cc044695	0.998813	35.2	not assigned.not annotated	no hits & (original description: none)	0.365803	-0.98375	0.485231	1.59966	1.08695	-1.84333	0.331234	0.264148	0.841909	-0.958194	-0.521855	-0.667812
25	HF_niS_HF_ATT_HF_PEN_SL_niS_SP_niS_SP_ATT	Cc033209	0.998323	20.7.2	Cytoskeleton organisation.endoplasmic reticulum-cytoskeleton-plasma membrane interface.ER-anchored membrane contact site protein (SRC2)	ER-anchored membrane contact site protein (SRC2)	0.486793	-1.01537	0.98964	1.7518	0.546012	-1.56837	0.0721754	0.0963374	0.96469	-0.563814	-1.11907	-0.640822
25	HF_niS_HF_ATT_HF_PEN_SL_niS_SP_niS_SP_ATT	Cc039701	0.998277	18.4.5.4	Protein modification.phosphorylation.CAMK protein kinase superfamily.protein kinase (CDPK)	protein kinase (CDPK)	0.481611	-0.730412	0.485512	1.8721	1.39064	-1.24876	-0.116123	-0.425744	0.756589	-0.85661	-1.12513	-0.483667
25	HF_niS_HF_ATT_HF_PEN_SL_niS_SP_niS_SP_ATT	Cc039701	0.998277	27.8.2	Multi-process regulation.calcium-dependent signalling.calcium sensor (CML)	calcium sensor (CML)	0.481611	-0.730412	0.485512	1.8721	1.39064	-1.24876	-0.116123	-0.425744	0.756589	-0.85661	-1.12513	-0.483667
25	HF_niS_HF_ATT_HF_PEN_SL_niS_SP_niS_SP_ATT	Cc039701	0.998277	27.8.4	Multi-process regulation.calcium-dependent signalling.calcium sensor and kinase (CPK)	calcium sensor and kinase (CPK)	0.481611	-0.730412	0.485512	1.8721	1.39064	-1.24876	-0.116123	-0.425744	0.756589	-0.85661	-1.12513	-0.483667
25	HF_niS_HF_ATT_HF_PEN_SL_niS_SP_niS_SP_ATT	Cc010436	0.998023	35.1	not assigned.annotated	Protein ALP1-like OS=Arabidopsis thaliana (sp|q9m2u3|alpl_arath : 133.0)	0.21219	-0.74522	0.88627	1.53976	1.22745	-1.67935	0.334787	-0.706087	0.744223	0.0520633	-0.996632	-0.869451
25	HF_niS_HF_ATT_HF_PEN_SL_niS_SP_niS_SP_ATT	Cc010412	0.997864	35.2	not assigned.not annotated	no hits & (original description: none)	0.154924	-0.999821	0.367113	1.35113	1.60273	-1.60638	0.326695	-0.458874	1.11884	-0.395346	-0.537944	-0.923073
25	HF_niS_HF_ATT_HF_PEN_SL_niS_SP_niS_SP_ATT	Cc041816	0.997738	19.2.2.1.4.2.1	Protein homeostasis.ubiquitin-proteasome system.ubiquitin-fold protein conjugation.ubiquitin conjugation (ubiquitylation).ubiquitin-ligase E3 activities.U-Box E3 ligase activities.group-II ligase	U-Box-group-II E3 ubiquitin protein ligase	0.273885	-1.01229	0.468886	1.53225	1.49068	-1.66734	0.124528	-0.736154	1.01547	-0.518465	-0.46164	-0.50982
25	HF_niS_HF_ATT_HF_PEN_SL_niS_SP_niS_SP_ATT	Cc042013	0.997682	35.1	not assigned.annotated	Cytochrome b561 and DOMON domain-containing protein At5g35735 OS=Arabidopsis thaliana (sp|q9fkh6|b561p_arath : 163.0)	0.399839	-1.09036	0.705935	1.44003	1.04146	-1.8876	0.249282	0.0865345	0.927163	-0.880991	-0.838292	-0.153002
25	HF_niS_HF_ATT_HF_PEN_SL_niS_SP_niS_SP_ATT	Cc033206	0.997467	20.7.2	Cytoskeleton organisation.endoplasmic reticulum-cytoskeleton-plasma membrane interface.ER-anchored membrane contact site protein (SRC2)	ER-anchored membrane contact site protein (SRC2)	0.472657	-0.842193	0.663487	1.34536	1.0172	-1.48412	0.221952	0.358322	1.18158	-0.908677	-1.26657	-0.759005
25	HF_niS_HF_ATT_HF_PEN_SL_niS_SP_niS_SP_ATT	Cc017843	0.997144	22.5.3.1.1.1	Vesicle trafficking.multi-pathway trafficking regulation.target membrane fusion.SNARE membrane fusion complexes.Qa-type SNARE components.SYP1-group component	SYP1-group Qa-type SNARE component	0.501507	-0.842742	0.653202	1.42741	1.42283	-1.65148	0.18822	-0.433401	0.852003	-1.13339	-0.720368	-0.263798
25	HF_niS_HF_ATT_HF_PEN_SL_niS_SP_niS_SP_ATT	Cc046871	0.997071	15.5.7.1	RNA biosynthesis.transcriptional regulation.AP2/ERF transcription factor superfamily.transcription factor (ERF)	transcription factor (ERF)	0.487704	-0.643581	0.624848	1.65684	1.30902	-1.58282	0.298518	0.228183	0.376435	-1.09216	-1.09141	-0.571566
25	HF_niS_HF_ATT_HF_PEN_SL_niS_SP_niS_SP_ATT	Cc025049	0.997069	15.5.22.1	RNA biosynthesis.transcriptional regulation.WRKY transcription factor activity.transcription factor (WRKY)	transcription factor (WRKY)	-0.00292765	-0.859218	0.716396	1.33176	0.795127	-1.58864	0.613668	0.0283783	1.50663	-0.896258	-0.734574	-0.910344
25	HF_niS_HF_ATT_HF_PEN_SL_niS_SP_niS_SP_ATT	Cc008191	0.996689	13.4.4.1.4	Cell division.cytokinesis.phragmoplast disassembly.NACK-PQR signalling pathway.MAP-kinase (NRK/MPK)	MAP-kinase (NRK/MPK)	-0.10105	-0.577628	0.396312	1.79745	0.878321	-1.69814	0.357116	0.0701115	1.06089	-0.0134198	-1.06706	-1.1029
25	HF_niS_HF_ATT_HF_PEN_SL_niS_SP_niS_SP_ATT	Cc008191	0.996689	18.4.3.6	Protein modification.phosphorylation.CMGC protein kinase superfamily.protein kinase (MAPK)	protein kinase (MAPK)	-0.10105	-0.577628	0.396312	1.79745	0.878321	-1.69814	0.357116	0.0701115	1.06089	-0.0134198	-1.06706	-1.1029
25	HF_niS_HF_ATT_HF_PEN_SL_niS_SP_niS_SP_ATT	Cc008191	0.996689	27.14.3	Multi-process regulation.YDA-MAPK signalling module.MAPK kinase (MPK3/6)	MAPK kinase (MPK3/6)	-0.10105	-0.577628	0.396312	1.79745	0.878321	-1.69814	0.357116	0.0701115	1.06089	-0.0134198	-1.06706	-1.1029
25	HF_niS_HF_ATT_HF_PEN_SL_niS_SP_niS_SP_ATT	Cc014010	0.996493	35.1	not assigned.annotated	F-box/kelch-repeat protein At5g43190 OS=Arabidopsis thaliana (sp|q9fhs6|fk119_arath : 276.0)	0.432647	-0.505499	0.855816	1.49594	0.882861	-1.89609	0.462643	-0.714328	0.976818	-0.750834	-0.937331	-0.302644
25	HF_niS_HF_ATT_HF_PEN_SL_niS_SP_niS_SP_ATT	Cc032297	0.996301	15.5.30	RNA biosynthesis.transcriptional regulation.transcription factor (bHLH)	transcription factor (bHLH)	0.41339	-0.678577	0.516152	1.76333	1.26108	-1.45654	-0.445656	-0.384611	1.1608	-0.746762	-0.852603	-0.550005
25	HF_niS_HF_ATT_HF_PEN_SL_niS_SP_niS_SP_ATT	Cc001674	0.996131	18.4.25.2.4	Protein modification.phosphorylation.protein serine/threonine phosphatase superfamily.PPM/PP2C Mn/Mg-dependent phosphatase families.clade D phosphatase	clade D phosphatase	0.227566	-1.03634	0.558838	1.4421	1.47922	-1.76763	-0.0531452	-0.426705	0.9283	0.0978492	-0.901236	-0.548808
25	HF_niS_HF_ATT_HF_PEN_SL_niS_SP_niS_SP_ATT	Cc024585	0.996006	35.1	not assigned.annotated	Heavy metal-associated isoprenylated plant protein 3 OS=Arabidopsis thaliana (sp|q9fjh5|hip3_arath : 166.0)	0.237964	-0.935987	0.464512	1.14563	1.71156	-1.38816	0.322552	-0.116101	1.06422	-0.364498	-1.12675	-1.01495
25	HF_niS_HF_ATT_HF_PEN_SL_niS_SP_niS_SP_ATT	Cc030942	0.995893	35.1	not assigned.annotated	F-box/kelch-repeat protein At5g43190 OS=Arabidopsis thaliana (sp|q9fhs6|fk119_arath : 282.0)	0.6111	-0.734748	0.606473	1.02995	1.49639	-1.80387	0.461141	-0.50132	1.01091	-0.559177	-0.98059	-0.63625
25	HF_niS_HF_ATT_HF_PEN_SL_niS_SP_niS_SP_ATT	Cc022362	0.995789	35.2	not assigned.not annotated	no hits & (original description: none)	0.0679618	-0.82189	0.869565	1.65984	1.14887	-1.99495	0.115268	-0.569015	0.758695	-0.645784	-0.349216	-0.239343
25	HF_niS_HF_ATT_HF_PEN_SL_niS_SP_niS_SP_ATT	Cc045586	0.995736	15.5.22.1	RNA biosynthesis.transcriptional regulation.WRKY transcription factor activity.transcription factor (WRKY)	transcription factor (WRKY)	0.0458026	-1.12525	0.55681	1.51503	0.819111	-1.37914	0.211789	0.27055	1.54477	-0.806478	-0.699254	-0.95374
25	HF_niS_HF_ATT_HF_PEN_SL_niS_SP_niS_SP_ATT	Cc029977	0.995551	15.5.7.1	RNA biosynthesis.transcriptional regulation.AP2/ERF transcription factor superfamily.transcription factor (ERF)	transcription factor (ERF)	0.466336	-1.15718	0.363425	1.2569	1.23665	-1.1825	0.716569	-0.396284	1.32944	-0.752979	-0.815296	-1.06508
25	HF_niS_HF_ATT_HF_PEN_SL_niS_SP_niS_SP_ATT	Cc009051	0.994818	35.2	not assigned.not annotated	no hits & (original description: none)	0.464391	-0.827612	0.722968	1.7335	0.832753	-1.51443	0.290956	-0.968688	0.987347	0.022888	-0.691183	-1.0529
25	HF_niS_HF_ATT_HF_PEN_SL_niS_SP_niS_SP_ATT	Cc045899	0.994346	11.1.2.1.2	Phytohormone action.abscisic acid.perception and signalling.receptor activities.recruitment factor (CAR)	abscisic acid receptor recruitment factor (CAR)	0.316452	-0.985899	0.680118	1.84975	1.6626	-1.3505	-0.300975	-0.356034	0.319849	-0.608316	-0.532653	-0.694401
25	HF_niS_HF_ATT_HF_PEN_SL_niS_SP_niS_SP_ATT	Cc008976	0.994327	19.4.5.3	Protein homeostasis.proteolysis.metallopeptidase activities.M10-class metalloprotease (Matrixin)	metalloprotease (Matrixin)	0.44589	-0.640088	0.612068	1.18619	1.55256	-1.25973	0.426986	-0.302942	0.958573	-0.524074	-1.48293	-0.972492
25	HF_niS_HF_ATT_HF_PEN_SL_niS_SP_niS_SP_ATT	Cc008802	0.994315	18.4.25.2.6	Protein modification.phosphorylation.protein serine/threonine phosphatase superfamily.PPM/PP2C Mn/Mg-dependent phosphatase families.clade F phosphatase	clade F phosphatase	0.458682	-0.654238	0.555438	1.13977	1.49769	-1.57272	0.239969	-0.459701	1.14797	-0.154784	-1.17302	-1.02506
25	HF_niS_HF_ATT_HF_PEN_SL_niS_SP_niS_SP_ATT	Cc004713	0.99407	35.2	not assigned.not annotated	no hits & (original description: none)	0.662872	-0.906758	0.635891	1.66167	0.784841	-1.96942	0.198562	-0.010625	0.810643	-1.00349	-0.456691	-0.407494
25	HF_niS_HF_ATT_HF_PEN_SL_niS_SP_niS_SP_ATT	Cc005922	0.993018	35.2	not assigned.not annotated	no hits & (original description: none)	0.55577	-1.14706	0.94949	1.55312	1.47548	-1.03759	-0.215229	-0.752258	0.76732	-0.505681	-0.844279	-0.799079
25	HF_niS_HF_ATT_HF_PEN_SL_niS_SP_niS_SP_ATT	Cc001314	0.992895	16.4.9.2	RNA processing.RNA homeostasis.mRNA stress granule formation.regulatory factor (TZF)	regulatory factor (TZF) of mRNA stress granule formation	0.122977	-0.681407	0.290871	1.17361	1.51282	-1.65777	0.174556	0.120884	1.393	-0.677069	-0.945365	-0.82711
25	HF_niS_HF_ATT_HF_PEN_SL_niS_SP_niS_SP_ATT	Cc005590	0.992539	27.6.2.3.1	Multi-process regulation.phosphatidylinositol and inositol phosphate system.degradation.5-phosphatase activities.type-I inositol-polyphosphate 5-phosphatase	type-I inositol-polyphosphate 5-phosphatase	0.393304	-1.15348	0.788182	1.65481	1.53376	-1.55815	-0.213345	-0.693608	0.52011	-0.428146	-0.561026	-0.282414
25	HF_niS_HF_ATT_HF_PEN_SL_niS_SP_niS_SP_ATT	Cc039082	0.992088	21.4.2.2	Cell wall organisation.cell wall proteins.expansin activities.alpha-like-class expansin	alpha-like-class expansin	0.447539	-0.764744	0.698654	0.953376	1.40045	-1.74047	0.831954	-0.553213	1.01458	-0.923952	-0.770432	-0.593738
25	HF_niS_HF_ATT_HF_PEN_SL_niS_SP_niS_SP_ATT	Cc028995	0.991977	35.1	not assigned.annotated	Protein PLANT CADMIUM RESISTANCE 2 OS=Arabidopsis thaliana (sp|q9lqu4|pcr2_arath : 200.0)	0.37018	-1.04997	0.476216	1.20078	1.563	-1.57625	0.00414046	-0.261627	1.29104	-0.853809	-0.474662	-0.68905
25	HF_niS_HF_ATT_HF_PEN_SL_niS_SP_niS_SP_ATT	Cc046928	0.991537	18.4.1.26	Protein modification.phosphorylation.TKL protein kinase superfamily.protein kinase (Crinkly-like)	protein kinase (Crinkly-like)	0.42623	-0.489434	0.963872	1.82485	0.607236	-1.38382	0.350678	-0.369754	0.865438	-1.02095	-0.433975	-1.34037
25	HF_niS_HF_ATT_HF_PEN_SL_niS_SP_niS_SP_ATT	Cc001646	0.991084	15.5.52	RNA biosynthesis.transcriptional regulation.transcriptional co-activator (BET/GTE)	transcriptional co-activator (BET/GTE)	-0.462419	-1.0964	0.514679	1.68445	1.32901	-1.3495	0.553901	-0.86315	1.01279	-0.0751413	-0.497374	-0.750844
25	HF_niS_HF_ATT_HF_PEN_SL_niS_SP_niS_SP_ATT	Cc047285	0.990027	35.1	not assigned.annotated	Protein ANTAGONIST OF LIKE HETEROCHROMATIN PROTEIN 1 OS=Arabidopsis thaliana (sp|q94k49|alp1_arath : 139.0)	0.0754399	-0.398959	1.01211	1.59614	0.637524	-1.69197	0.786235	-0.206221	0.580813	0.0461755	-1.32715	-1.11014
25	HF_niS_HF_ATT_HF_PEN_SL_niS_SP_niS_SP_ATT	Cc045075	0.98963	15.5.5.3	RNA biosynthesis.transcriptional regulation.B3 transcription factor superfamily.transcription factor (RAV/NGATHA)	transcription factor (RAV/NGATHA)	0.680331	-0.326334	0.637624	1.35759	0.821816	-1.55309	0.557827	-0.26522	1.07729	-0.471838	-1.54414	-0.971858
25	HF_niS_HF_ATT_HF_PEN_SL_niS_SP_niS_SP_ATT	Cc045075	0.98963	15.5.7.5	RNA biosynthesis.transcriptional regulation.AP2/ERF transcription factor superfamily.transcription factor (AP2-RAV)	transcription factor (AP2-RAV)	0.680331	-0.326334	0.637624	1.35759	0.821816	-1.55309	0.557827	-0.26522	1.07729	-0.471838	-1.54414	-0.971858
25	HF_niS_HF_ATT_HF_PEN_SL_niS_SP_niS_SP_ATT	Cc007716	0.989471	35.1	not assigned.annotated	Receptor-like protein Cf-9 OS=Solanum pimpinellifolium (sp|q40235|cf9_solpi : 250.0)	0.473002	-0.737496	0.828856	1.66134	0.785276	-1.95496	0.148658	-0.150194	0.834148	-1.1561	-0.339056	-0.393472
25	HF_niS_HF_ATT_HF_PEN_SL_niS_SP_niS_SP_ATT	Cc047305	0.988879	35.2	not assigned.not annotated	no hits & (original description: none)	0.138793	-1.11305	0.196405	1.20025	1.65129	-1.71322	0.349725	-0.458403	1.23125	-0.397301	-0.492162	-0.593564
25	HF_niS_HF_ATT_HF_PEN_SL_niS_SP_niS_SP_ATT	Cc009890	0.988849	35.2	not assigned.not annotated	no hits & (original description: none)	0.132514	-1.40618	0.960514	1.98007	0.892411	-1.35558	0.38279	-0.00924986	0.0616558	-0.0747215	-1.05455	-0.509676
25	HF_niS_HF_ATT_HF_PEN_SL_niS_SP_niS_SP_ATT	Cc007006	0.987707	19.2.2.1.4.3.2	Protein homeostasis.ubiquitin-proteasome system.ubiquitin-fold protein conjugation.ubiquitin conjugation (ubiquitylation).ubiquitin-ligase E3 activities.RING-domain E3 ligase activities.RING-HC-class E3 ligase	RING-HC-class E3 ligase	0.542858	-0.750887	0.405768	1.3924	1.18179	-0.895169	0.846335	-0.329835	1.03101	-1.09936	-1.30541	-1.0195
25	HF_niS_HF_ATT_HF_PEN_SL_niS_SP_niS_SP_ATT	Cc007646	0.986941	18.4.1.6.2	Protein modification.phosphorylation.TKL protein kinase superfamily.LRR-VI protein kinase families.protein kinase (LRR-VI-2)	protein kinase (LRR-VI-2)	0.387378	-0.426291	0.740125	0.991655	1.42793	-1.89669	0.0596375	-0.317986	1.24188	-0.445066	-1.10743	-0.655128
25	HF_niS_HF_ATT_HF_PEN_SL_niS_SP_niS_SP_ATT	Cc006426	0.986777	15.5.22.1	RNA biosynthesis.transcriptional regulation.WRKY transcription factor activity.transcription factor (WRKY)	transcription factor (WRKY)	-0.0649367	-0.784374	0.592795	1.39527	1.14171	-1.75397	-0.078621	0.378754	1.35156	-1.01337	-0.480388	-0.68442
25	HF_niS_HF_ATT_HF_PEN_SL_niS_SP_niS_SP_ATT	Cc006426	0.986777	26.9.3.3.1	External stimuli response.pathogen.defense mechanisms.WRKY33-dependent plant immunity.transcription factor (WRKY33)	transcription factor (WRKY33)	-0.0649367	-0.784374	0.592795	1.39527	1.14171	-1.75397	-0.078621	0.378754	1.35156	-1.01337	-0.480388	-0.68442
25	HF_niS_HF_ATT_HF_PEN_SL_niS_SP_niS_SP_ATT	Cc036232	0.986637	18.4.1.3	Protein modification.phosphorylation.TKL protein kinase superfamily.protein kinase (LRR-III)	protein kinase (LRR-III)	0.402653	-0.849181	0.661903	1.16035	1.06864	-1.89472	0.26252	0.102179	1.27143	-1.10791	-0.758077	-0.319778
25	HF_niS_HF_ATT_HF_PEN_SL_niS_SP_niS_SP_ATT	Cc002879	0.98659	15.5.22.1	RNA biosynthesis.transcriptional regulation.WRKY transcription factor activity.transcription factor (WRKY)	transcription factor (WRKY)	0.200757	-0.796181	0.462744	1.48742	0.95424	-1.64628	-0.0444602	0.341112	1.42621	-1.06053	-0.414063	-0.910969
25	HF_niS_HF_ATT_HF_PEN_SL_niS_SP_niS_SP_ATT	Cc002879	0.98659	26.9.3.3.1	External stimuli response.pathogen.defense mechanisms.WRKY33-dependent plant immunity.transcription factor (WRKY33)	transcription factor (WRKY33)	0.200757	-0.796181	0.462744	1.48742	0.95424	-1.64628	-0.0444602	0.341112	1.42621	-1.06053	-0.414063	-0.910969
25	HF_niS_HF_ATT_HF_PEN_SL_niS_SP_niS_SP_ATT	Cc044768	0.985504	35.2	not assigned.not annotated	no hits & (original description: none)	0.524783	-0.177889	1.02851	1.59845	0.849751	-1.39409	0.0855022	-0.357655	0.918479	-0.838533	-1.45761	-0.779706
25	HF_niS_HF_ATT_HF_PEN_SL_niS_SP_niS_SP_ATT	Cc021079	0.985202	11.6.3.4	Phytohormone action.gibberellin.modification and degradation.gibberellin 2-oxidase (Ga2-Ox)	gibberellin 2-oxidase	-0.364717	-0.533809	0.938721	1.86491	0.652539	-1.94626	0.447549	-0.753147	0.785994	0.0167233	-0.622129	-0.486378
25	HF_niS_HF_ATT_HF_PEN_SL_niS_SP_niS_SP_ATT	Cc028504	0.984232	35.1	not assigned.annotated	Heavy metal-associated isoprenylated plant protein 3 OS=Arabidopsis thaliana (sp|q9fjh5|hip3_arath : 153.0)	0.318511	-1.1064	0.431634	1.23678	1.42521	-1.04922	0.321825	0.031204	1.04837	0.0312252	-1.39958	-1.28956
25	HF_niS_HF_ATT_HF_PEN_SL_niS_SP_niS_SP_ATT	Cc002075	0.982754	35.1	not assigned.annotated	NDR1/HIN1-like protein 3 OS=Arabidopsis thaliana (sp|q9fnh6|nhl3_arath : 169.0)	0.0379953	-1.41027	0.1561	1.7761	1.33677	-0.861302	1.08955	-0.141772	0.358225	-0.521063	-1.04828	-0.77205
25	HF_niS_HF_ATT_HF_PEN_SL_niS_SP_niS_SP_ATT	Cc000974	0.981842	18.4.25.2.2	Protein modification.phosphorylation.protein serine/threonine phosphatase superfamily.PPM/PP2C Mn/Mg-dependent phosphatase families.clade B phosphatase	clade B phosphatase	0.431803	-0.413419	1.1149	1.96048	0.254622	-1.31115	0.414082	-0.619711	0.745737	-0.313826	-1.14392	-1.1196
25	HF_niS_HF_ATT_HF_PEN_SL_niS_SP_niS_SP_ATT	Cc034220	0.981787	11.6.3.4	Phytohormone action.gibberellin.modification and degradation.gibberellin 2-oxidase (Ga2-Ox)	gibberellin 2-oxidase	-0.518306	-0.542728	0.865298	1.56325	1.22807	-1.91356	0.283379	-0.910712	0.834543	0.0727836	-0.491502	-0.470518
25	HF_niS_HF_ATT_HF_PEN_SL_niS_SP_niS_SP_ATT	Cc024005	0.981538	11.2.2.2	Phytohormone action.auxin.perception and signal transduction.transcriptional repressor (IAA/AUX)	transcriptional repressor (IAA/AUX)	0.400892	-0.613687	0.234423	1.49917	1.66143	-1.34458	-0.250998	0.356926	0.815706	-0.574024	-0.994996	-1.19025
25	HF_niS_HF_ATT_HF_PEN_SL_niS_SP_niS_SP_ATT	Cc006635	0.979078	19.2.2.8.1.4.3	Protein homeostasis.ubiquitin-proteasome system.ubiquitin-fold protein conjugation.Cullin-based ubiquitylation complexes.SKP1-CUL1-FBX (SCF) E3 ubiquitin ligase complexes.F-BOX substrate adaptor activities.substrate adaptor (FBX)	substrate adaptor FBX of SCF E3 ubiquitin ligase complex	-0.0529084	-1.19946	0.549866	1.48753	1.20091	-1.52674	0.71264	-0.908864	0.76277	0.205327	-0.0889384	-1.14215
25	HF_niS_HF_ATT_HF_PEN_SL_niS_SP_niS_SP_ATT	Cc009589	0.974953	35.1	not assigned.annotated	Probable E3 ubiquitin-protein ligase RHY1A OS=Arabidopsis thaliana (sp|q852u6|rhy1a_arath : 96.7)	0.0633699	-0.770294	0.593527	1.20552	0.732349	-1.83737	0.451421	-0.819105	1.74885	-0.16688	-0.63313	-0.568258
25	HF_niS_HF_ATT_HF_PEN_SL_niS_SP_niS_SP_ATT	Cc046448	0.970392	35.2	not assigned.not annotated	no hits & (original description: none)	0.433744	-0.696101	1.1585	1.59462	0.797011	-2.12905	0.00630998	-0.0404388	0.411499	-0.756596	-0.726695	-0.0528049
25	HF_niS_HF_ATT_HF_PEN_SL_niS_SP_niS_SP_ATT	Cc034432	0.967535	35.2	not assigned.not annotated	no hits & (original description: none)	0.413073	-0.425568	0.494939	1.32629	1.11217	-1.87583	0.987315	-0.00809401	0.505125	-1.39808	-0.744527	-0.386812
25	HF_niS_HF_ATT_HF_PEN_SL_niS_SP_niS_SP_ATT	Cc026760	0.967481	16.4.3.1.2.2	RNA processing.RNA homeostasis.mRNA deadenylation-dependent decay.mRNA deadenylation.CCR4-NOT complex.deadenylase component CAF1	deadenylase component CAF1 of CCR4-NOT complex	0.864005	-0.744951	0.56751	1.28059	1.28212	-1.34338	0.240543	-0.17484	0.95291	-1.37193	-1.09578	-0.456802
25	HF_niS_HF_ATT_HF_PEN_SL_niS_SP_niS_SP_ATT	Cc018574	0.966868	50.2.7	Enzyme classification.EC_2 transferases.EC_2.7 transferase transferring phosphorus-containing group	G-type lectin S-receptor-like serine/threonine-protein kinase B120 OS=Arabidopsis thaliana (sp|o81906|b120_arath : 336.0) & Enzyme classification.EC_2 transferases.EC_2.7 transferase transferring phosphorus-containing group(50.2.7 : 129.3)	0.499447	-0.569846	0.551033	1.32796	1.7535	-1.01238	-0.157576	-0.626893	1.00548	-0.502567	-1.08205	-1.1861
25	HF_niS_HF_ATT_HF_PEN_SL_niS_SP_niS_SP_ATT	Cc004013	0.966731	15.5.7.1	RNA biosynthesis.transcriptional regulation.AP2/ERF transcription factor superfamily.transcription factor (ERF)	transcription factor (ERF)	0.343945	-1.42683	0.787492	1.72012	0.0846117	-1.40293	0.968637	0.0502095	0.71181	0.00329855	-0.645773	-1.1946
25	HF_niS_HF_ATT_HF_PEN_SL_niS_SP_niS_SP_ATT	Cc036799	0.966045	27.6.2.3.1	Multi-process regulation.phosphatidylinositol and inositol phosphate system.degradation.5-phosphatase activities.type-I inositol-polyphosphate 5-phosphatase	type-I inositol-polyphosphate 5-phosphatase	0.591794	-0.845121	0.745717	1.41702	1.6125	-1.47281	-0.558702	-0.6679	0.897799	-0.549371	-0.744451	-0.426471
25	HF_niS_HF_ATT_HF_PEN_SL_niS_SP_niS_SP_ATT	Cc006005	0.962505	19.4.5.3	Protein homeostasis.proteolysis.metallopeptidase activities.M10-class metalloprotease (Matrixin)	metalloprotease (Matrixin)	0.0176315	-0.889381	0.540964	1.26	1.9934	-1.55517	0.0763364	-0.215725	0.59626	-1.00447	-0.71269	-0.107153
25	HF_niS_HF_ATT_HF_PEN_SL_niS_SP_niS_SP_ATT	Cc033129	0.961695	15.5.7.2	RNA biosynthesis.transcriptional regulation.AP2/ERF transcription factor superfamily.transcription factor (DREB)	transcription factor (DREB)	0.0887983	-0.987863	0.643797	1.08785	1.64163	-0.965885	0.231476	-5.68968e-05	1.23657	-1.26007	-1.12947	-0.586783
25	HF_niS_HF_ATT_HF_PEN_SL_niS_SP_niS_SP_ATT	Cc005671	0.961679	15.5.15	RNA biosynthesis.transcriptional regulation.transcription factor (C2H2-ZF)	C2H2 zinc finger transcription factor	0.824804	-0.379314	0.884805	1.44693	0.772174	-1.20752	0.378943	0.24605	0.664288	-0.846659	-1.44703	-1.33747
25	HF_niS_HF_ATT_HF_PEN_SL_niS_SP_niS_SP_ATT	Cc032182	0.96065	50.2.7	Enzyme classification.EC_2 transferases.EC_2.7 transferase transferring phosphorus-containing group	G-type lectin S-receptor-like serine/threonine-protein kinase LECRK3 OS=Oryza sativa subsp. japonica (sp|q0jeu6|lerk3_orysj : 469.0) & Enzyme classification.EC_2 transferases.EC_2.7 transferase transferring phosphorus-containing group(50.2.7 : 135.6)	0.688361	-0.14898	1.05878	1.67677	0.46391	-1.5921	0.313818	-0.173812	0.743201	-0.979807	-1.22355	-0.826591
25	HF_niS_HF_ATT_HF_PEN_SL_niS_SP_niS_SP_ATT	Cc012660	0.959815	5.5.1.9	Lipid metabolism.phytosterol metabolism.plant sterol pathway.sterol C-22 desaturase	sterol C-22 desaturase	0.23576	-0.854181	0.25291	1.50923	1.50126	-0.489091	0.278695	-0.0592688	0.975355	-0.487246	-1.35903	-1.50439
25	HF_niS_HF_ATT_HF_PEN_SL_niS_SP_niS_SP_ATT	Cc028189	0.959807	18.4.25.2.2	Protein modification.phosphorylation.protein serine/threonine phosphatase superfamily.PPM/PP2C Mn/Mg-dependent phosphatase families.clade B phosphatase	clade B phosphatase	0.614588	-0.288881	1.09811	1.76734	0.146918	-1.36069	0.522013	-0.486696	0.74217	-0.219803	-1.35319	-1.18187
25	HF_niS_HF_ATT_HF_PEN_SL_niS_SP_niS_SP_ATT	Cc016070	0.958916	18.4.25.2.6	Protein modification.phosphorylation.protein serine/threonine phosphatase superfamily.PPM/PP2C Mn/Mg-dependent phosphatase families.clade F phosphatase	clade F phosphatase	0.366093	-0.602782	0.424495	0.919204	1.8721	-1.57972	0.0660063	-0.580597	1.14356	-0.125645	-0.984089	-0.918622
25	HF_niS_HF_ATT_HF_PEN_SL_niS_SP_niS_SP_ATT	Cc010762	0.958237	19.2.2.1.4.2.1	Protein homeostasis.ubiquitin-proteasome system.ubiquitin-fold protein conjugation.ubiquitin conjugation (ubiquitylation).ubiquitin-ligase E3 activities.U-Box E3 ligase activities.group-II ligase	U-Box-group-II E3 ubiquitin protein ligase	-0.228239	-1.02154	0.7011	1.56183	1.83543	-1.35369	-0.251518	-0.750423	0.669589	-0.590297	-0.590508	0.0182603
25	HF_niS_HF_ATT_HF_PEN_SL_niS_SP_niS_SP_ATT	Cc010716	0.958211	50.3.2	Enzyme classification.EC_3 hydrolases.EC_3.2 glycosylase	Glucan endo-1,3-beta-glucosidase 14 OS=Arabidopsis thaliana (sp|q9zqg9|e1314_arath : 427.0) & Enzyme classification.EC_3 hydrolases.EC_3.2 glycosylase(50.3.2 : 346.2)	0.344954	-0.864185	0.674409	1.58578	0.584755	-1.49514	0.0599005	-0.884593	1.56492	-0.630734	0.0362042	-0.976271
25	HF_niS_HF_ATT_HF_PEN_SL_niS_SP_niS_SP_ATT	Cc023023	0.958202	15.5.5.3	RNA biosynthesis.transcriptional regulation.B3 transcription factor superfamily.transcription factor (RAV/NGATHA)	transcription factor (RAV/NGATHA)	0.640477	-0.451629	0.789166	1.53074	-0.0525034	-1.6305	0.916746	-0.269877	1.08718	-0.293968	-1.06242	-1.20341
25	HF_niS_HF_ATT_HF_PEN_SL_niS_SP_niS_SP_ATT	Cc023023	0.958202	15.5.7.5	RNA biosynthesis.transcriptional regulation.AP2/ERF transcription factor superfamily.transcription factor (AP2-RAV)	transcription factor (AP2-RAV)	0.640477	-0.451629	0.789166	1.53074	-0.0525034	-1.6305	0.916746	-0.269877	1.08718	-0.293968	-1.06242	-1.20341
25	HF_niS_HF_ATT_HF_PEN_SL_niS_SP_niS_SP_ATT	Cc014581	0.95795	15.5.30	RNA biosynthesis.transcriptional regulation.transcription factor (bHLH)	transcription factor (bHLH)	0.465391	-0.847052	0.527285	2.08626	0.849443	-1.45553	-0.509664	-0.0888409	0.839276	-1.0393	-0.730603	-0.0966688
25	HF_niS_HF_ATT_HF_PEN_SL_niS_SP_niS_SP_ATT	Cc044665	0.956952	50.2.7	Enzyme classification.EC_2 transferases.EC_2.7 transferase transferring phosphorus-containing group	Receptor like protein kinase S.2 OS=Arabidopsis thaliana (sp|o48837|lrks2_arath : 451.0) & Enzyme classification.EC_2 transferases.EC_2.7 transferase transferring phosphorus-containing group(50.2.7 : 88.7)	0.659124	-1.22491	0.501351	1.05565	1.32703	-1.04274	0.702226	0.114799	0.97084	-1.39694	-0.656709	-1.00972
25	HF_niS_HF_ATT_HF_PEN_SL_niS_SP_niS_SP_ATT	Cc010355	0.955934	35.2	not assigned.not annotated	no hits & (original description: none)	-0.22254	-0.864562	0.618052	1.20986	1.73363	-1.62989	0.161838	-1.13466	0.902181	0.196104	-0.313621	-0.656385
25	HF_niS_HF_ATT_HF_PEN_SL_niS_SP_niS_SP_ATT	Cc043996	0.955376	15.5.15	RNA biosynthesis.transcriptional regulation.transcription factor (C2H2-ZF)	C2H2 zinc finger transcription factor	0.84441	-0.245261	0.837557	1.48456	0.77324	-1.31405	0.375134	0.237405	0.602773	-0.908762	-1.32783	-1.35918
25	HF_niS_HF_ATT_HF_PEN_SL_niS_SP_niS_SP_ATT	Cc026977	0.955019	35.2	not assigned.not annotated	no hits & (original description: none)	0.794981	-1.08735	0.198367	1.17717	1.9189	-1.33529	0.209081	-0.176205	0.600174	-0.890263	-0.897683	-0.511883
25	HF_niS_HF_ATT_HF_PEN_SL_niS_SP_niS_SP_ATT	Cc035510	0.950971	35.2	not assigned.not annotated	no hits & (original description: none)	0.582505	-0.902561	0.511536	1.05539	1.44506	-1.37613	0.275927	0.364372	1.02575	-1.40819	-0.84319	-0.730469
25	HF_niS_HF_ATT_HF_PEN_SL_niS_SP_niS_SP_ATT	Cc029600	0.950873	24.2.3.4.2	Solute transport.carrier-mediated transport.APC superfamily.AAAP family.amino acid transporter (LHT)	amino acid transporter (LHT)	0.234477	-1.01491	0.547928	1.52758	0.816403	-2.25047	-0.069069	-0.032406	1.0374	-0.440114	-0.503021	0.146207
25	HF_niS_HF_ATT_HF_PEN_SL_niS_SP_niS_SP_ATT	Cc033071	0.948052	35.2	not assigned.not annotated	no hits & (original description: none)	0.846479	-1.28395	0.289001	1.6307	1.53946	-0.96095	0.0828851	-0.0406762	0.398625	-1.2466	-0.839579	-0.415397
25	HF_niS_HF_ATT_HF_PEN_SL_niS_SP_niS_SP_ATT	Cc024657	0.946886	15.5.12	RNA biosynthesis.transcriptional regulation.transcription factor (GRAS)	transcription factor (GRAS)	-0.0633319	-0.467109	0.639631	0.971456	1.838	-0.96954	0.193685	-0.301057	1.19777	-0.457386	-1.26886	-1.31326
25	HF_niS_HF_ATT_HF_PEN_SL_niS_SP_niS_SP_ATT	Cc021123	0.945966	19.4.3.1	Protein homeostasis.proteolysis.aspartic-type peptidase activities.A1-class protease (Pepsin)	Pepsin-type protease	0.0852977	-0.889236	0.533448	1.71253	1.02493	-2.2264	0.312031	-0.523068	0.426518	-0.367014	0.333472	-0.422517
25	HF_niS_HF_ATT_HF_PEN_SL_niS_SP_niS_SP_ATT	Cc024743	0.945958	35.1	not assigned.annotated	Receptor-like protein Cf-9 OS=Solanum pimpinellifolium (sp|q40235|cf9_solpi : 337.0)	-0.284229	-0.305808	1.19982	1.85834	0.101097	-1.47808	0.0669543	-0.0767974	1.32432	-0.855672	-0.916729	-0.633218
25	HF_niS_HF_ATT_HF_PEN_SL_niS_SP_niS_SP_ATT	Cc018680	0.94515	15.5.22.1	RNA biosynthesis.transcriptional regulation.WRKY transcription factor activity.transcription factor (WRKY)	transcription factor (WRKY)	-0.614291	-0.202561	0.512374	1.71458	1.03735	-2.14882	0.00909995	-0.484832	1.06733	-0.413441	-0.122603	-0.354187
25	HF_niS_HF_ATT_HF_PEN_SL_niS_SP_niS_SP_ATT	Cc021871	0.944334	19.2.2.1.4.3.3.1	Protein homeostasis.ubiquitin-proteasome system.ubiquitin-fold protein conjugation.ubiquitin conjugation (ubiquitylation).ubiquitin-ligase E3 activities.RING-domain E3 ligase activities.RING-H2-class ligase activities.ATL-subclass ligase	RING-H2-class E3 ATL-subclass ubiquitin ligase	0.856055	-0.929007	0.546633	1.4333	0.923016	-1.52819	0.104176	0.380923	0.909921	-1.43484	-0.519969	-0.742015
25	HF_niS_HF_ATT_HF_PEN_SL_niS_SP_niS_SP_ATT	Cc004350	0.941372	35.1	not assigned.annotated	Caffeoylshikimate esterase OS=Arabidopsis thaliana (sp|q9c942|cse_arath : 141.0)	-0.0245518	-0.548804	0.45385	0.959836	1.975	-1.26891	0.117853	-0.640744	1.15674	-0.0994922	-1.28838	-0.792402
25	HF_niS_HF_ATT_HF_PEN_SL_niS_SP_niS_SP_ATT	Cc001311	0.939258	18.4.1.26	Protein modification.phosphorylation.TKL protein kinase superfamily.protein kinase (Crinkly-like)	protein kinase (Crinkly-like)	-0.165249	-0.576231	0.764044	2.16191	-0.0818512	-1.54292	0.903607	-0.267766	0.809337	-0.626851	-0.454423	-0.923614
25	HF_niS_HF_ATT_HF_PEN_SL_niS_SP_niS_SP_ATT	Cc027483	0.938358	35.2	not assigned.not annotated	no hits & (original description: none)	0.943644	-0.687692	0.728507	1.03945	1.49541	-1.50841	0.10016	-0.0687173	0.805312	-1.18634	-1.00842	-0.6529
25	HF_niS_HF_ATT_HF_PEN_SL_niS_SP_niS_SP_ATT	Cc029608	0.937834	35.2	not assigned.not annotated	no hits & (original description: none)	-0.22569	-0.840499	1.40198	1.69073	0.478954	-1.84835	0.0624893	-0.0839605	0.819785	-0.906374	-0.516907	-0.0321589
25	HF_niS_HF_ATT_HF_PEN_SL_niS_SP_niS_SP_ATT	Cc000551	0.936975	5.7.3.1.1.2	Lipid metabolism.lipid trafficking.endoplasmic reticulum-plastid lipid transfer.phospholipid transverse translocation.ALA-ALIS flippase complex.regulatory component ALIS	regulatory component ALIS of ALA-ALIS flippase complex	-0.0286135	-0.991868	0.185843	1.06121	2.0163	-1.4685	0.0417217	-0.467719	1.23496	-0.352774	-0.667806	-0.562752
25	HF_niS_HF_ATT_HF_PEN_SL_niS_SP_niS_SP_ATT	Cc000551	0.936975	24.1.2.4.1.2	Solute transport.primary active transport.P-type ATPase superfamily.P4 family.phospholipid flippase complex.regulatory component ALIS	regulatory component ALIS of phospholipid flippase complex	-0.0286135	-0.991868	0.185843	1.06121	2.0163	-1.4685	0.0417217	-0.467719	1.23496	-0.352774	-0.667806	-0.562752
25	HF_niS_HF_ATT_HF_PEN_SL_niS_SP_niS_SP_ATT	Cc039077	0.935777	18.4.1.37.1	Protein modification.phosphorylation.TKL protein kinase superfamily.RLCK-VII receptor-like protein kinase families.receptor-like protein kinase (RLCK-VIIa)	receptor-like protein kinase (RLCK-VIIa)	0.359099	-0.73532	0.679091	1.01073	1.52263	-1.7169	0.152899	0.0220344	1.07072	-1.32386	-0.761988	-0.279149
25	HF_niS_HF_ATT_HF_PEN_SL_niS_SP_niS_SP_ATT	Cc039885	0.933907	18.4.1.37.1	Protein modification.phosphorylation.TKL protein kinase superfamily.RLCK-VII receptor-like protein kinase families.receptor-like protein kinase (RLCK-VIIa)	receptor-like protein kinase (RLCK-VIIa)	-0.244161	-1.46509	0.219687	1.3387	1.84581	-1.36804	-0.0186802	-0.305066	0.852181	0.141588	-0.909763	-0.0871634
25	HF_niS_HF_ATT_HF_PEN_SL_niS_SP_niS_SP_ATT	Cc039885	0.933907	26.9.2.2.3	External stimuli response.pathogen.effector-triggered immunity (ETI) network.RIN4-RPM1 immune signalling.protein kinase (RIPK) targeted to RIN4	protein kinase (RIPK) targeted to RIN4	-0.244161	-1.46509	0.219687	1.3387	1.84581	-1.36804	-0.0186802	-0.305066	0.852181	0.141588	-0.909763	-0.0871634
25	HF_niS_HF_ATT_HF_PEN_SL_niS_SP_niS_SP_ATT	Cc046593	0.931373	5.4.3.3.1	Lipid metabolism.sphingolipid metabolism.complex sphingolipid biosynthesis.glycosylinositol phosphorylceramide (GIPC) biosynthesis.inositol phosphorylceramide synthase (IPCS)	inositol phosphorylceramide synthase (IPCS)	0.506934	-0.789121	0.312707	1.36036	1.16604	-1.92563	0.272694	-0.817607	1.08057	-0.75193	0.313195	-0.728215
25	HF_niS_HF_ATT_HF_PEN_SL_niS_SP_niS_SP_ATT	Cc000017	0.929766	35.2	not assigned.not annotated	no hits & (original description: none)	0.67687	-0.700173	0.960383	1.23112	0.439902	-1.10556	0.989253	0.511036	0.646293	-1.02099	-1.16501	-1.46311
25	HF_niS_HF_ATT_HF_PEN_SL_niS_SP_niS_SP_ATT	Cc006856	0.926847	5.4.3.3.1	Lipid metabolism.sphingolipid metabolism.complex sphingolipid biosynthesis.glycosylinositol phosphorylceramide (GIPC) biosynthesis.inositol phosphorylceramide synthase (IPCS)	inositol phosphorylceramide synthase (IPCS)	0.605433	-0.791142	0.907034	1.77692	1.25863	-0.892544	-0.511798	-0.904973	0.300863	0.388947	-0.927743	-1.20962
25	HF_niS_HF_ATT_HF_PEN_SL_niS_SP_niS_SP_ATT	Cc025238	0.922911	15.5.7.1	RNA biosynthesis.transcriptional regulation.AP2/ERF transcription factor superfamily.transcription factor (ERF)	transcription factor (ERF)	0.134159	-0.585676	1.24676	2.22973	-0.185489	-1.12359	0.0800419	-0.0606014	0.705613	-0.35115	-1.06836	-1.02143
25	HF_niS_HF_ATT_HF_PEN_SL_niS_SP_niS_SP_ATT	Cc022051	0.921844	15.5.17	RNA biosynthesis.transcriptional regulation.transcription factor (NAC)	transcription factor (NAC)	0.42734	-0.62681	0.604724	1.40773	1.11763	-1.67418	-0.0159394	-0.117893	1.19894	-1.43989	-0.677032	-0.204624
25	HF_niS_HF_ATT_HF_PEN_SL_niS_SP_niS_SP_ATT	Cc010321	0.919764	35.1	not assigned.annotated	Receptor-like protein 6 OS=Arabidopsis thaliana (sp|q9c637|rlp6_arath : 219.0)	0.369877	-0.729287	1.05516	1.93644	0.0363311	-2.09645	0.348392	-0.213527	0.568255	-0.473176	-0.535759	-0.266255
25	HF_niS_HF_ATT_HF_PEN_SL_niS_SP_niS_SP_ATT	Cc001374	0.919755	15.5.7.1	RNA biosynthesis.transcriptional regulation.AP2/ERF transcription factor superfamily.transcription factor (ERF)	transcription factor (ERF)	0.462597	-0.453789	0.862125	1.78517	0.73966	-1.75382	0.241755	0.315453	0.234386	-1.2664	-1.09798	-0.0691589
25	HF_niS_HF_ATT_HF_PEN_SL_niS_SP_niS_SP_ATT	Cc001903	0.913118	50.2.4	Enzyme classification.EC_2 transferases.EC_2.4 glycosyltransferase	Xyloglucan endotransglucosylase/hydrolase 2 OS=Glycine max (sp|p35694|xth2_soybn : 348.0) & Enzyme classification.EC_2 transferases.EC_2.4 glycosyltransferase(50.2.4 : 301.8)	0.678832	-0.617649	0.980219	1.45336	1.39266	-1.33186	-0.374076	-1.19308	0.774102	-0.580728	-0.885092	-0.296689
25	HF_niS_HF_ATT_HF_PEN_SL_niS_SP_niS_SP_ATT	Cc000832	0.908557	35.2	not assigned.not annotated	no hits & (original description: none)	0.141859	-0.927819	0.674711	1.21629	2.22985	-0.989026	-0.192474	-0.341165	0.272351	-0.47883	-1.29679	-0.308967
25	HF_niS_HF_ATT_HF_PEN_SL_niS_SP_niS_SP_ATT	Cc014873	0.908379	15.5.7.2	RNA biosynthesis.transcriptional regulation.AP2/ERF transcription factor superfamily.transcription factor (DREB)	transcription factor (DREB)	0.354763	-0.713268	0.836071	1.10001	1.31173	-1.10114	0.110533	-0.127362	1.33841	-1.51138	-1.0654	-0.532969
25	HF_niS_HF_ATT_HF_PEN_SL_niS_SP_niS_SP_ATT	Cc013107	0.907051	11.10.1.6.1	Phytohormone action.signalling peptides.NCRP (non-cysteine-rich-peptide) category.DVL/ROT-peptide activity.DVL/RTFL-precursor polypeptide	DVL/RTFL precursor polypeptide	0.561668	-0.750279	0.890504	0.800443	1.52534	-0.952901	0.11227	0.0178988	1.08489	-0.437799	-1.37827	-1.47377
25	HF_niS_HF_ATT_HF_PEN_SL_niS_SP_niS_SP_ATT	Cc000849	0.906771	26.9.3.3.2	External stimuli response.pathogen.defense mechanisms.WRKY33-dependent plant immunity.WRKY33-activating protein (SIB)	WRKY33-activating protein (SIB)	0.302002	-0.781368	0.597527	1.64809	0.758868	-1.03358	0.174722	1.11026	0.53347	-1.07548	-1.55307	-0.681447
25	HF_niS_HF_ATT_HF_PEN_SL_niS_SP_niS_SP_ATT	Cc032620	0.905936	35.1	not assigned.annotated	Putative F-box/LRR-repeat protein 23 OS=Arabidopsis thaliana (sp|q9s9v9|fbl23_arath : 188.0)	0.210463	-0.248413	0.768605	1.5652	1.36503	-1.16403	0.457589	-0.911903	-0.268254	0.648587	-1.49983	-0.923051
25	HF_niS_HF_ATT_HF_PEN_SL_niS_SP_niS_SP_ATT	Cc024760	0.90553	50.3.2	Enzyme classification.EC_3 hydrolases.EC_3.2 glycosylase	Enzyme classification.EC_3 hydrolases.EC_3.2 glycosylase(50.3.2 : 318.5) & Glucan endo-1,3-beta-glucosidase 11 OS=Arabidopsis thaliana (sp|q8l868|e1311_arath : 308.0)	-0.0721816	-1.14766	0.531918	1.44544	1.72745	-1.1165	-0.390393	-0.228393	1.1333	-1.0931	-0.593677	-0.196211
25	HF_niS_HF_ATT_HF_PEN_SL_niS_SP_niS_SP_ATT	Cc022118	0.904135	15.5.17	RNA biosynthesis.transcriptional regulation.transcription factor (NAC)	transcription factor (NAC)	0.212578	-0.65307	0.302433	1.03583	1.93307	-1.21088	-0.176869	-0.598694	1.11645	0.246513	-1.22148	-0.985881
25	HF_niS_HF_ATT_HF_PEN_SL_niS_SP_niS_SP_ATT	Cc020837	0.901599	15.5.7.1	RNA biosynthesis.transcriptional regulation.AP2/ERF transcription factor superfamily.transcription factor (ERF)	transcription factor (ERF)	0.125667	-1.38358	0.703742	1.66406	0.0455122	-1.50033	1.18569	0.230008	0.659688	-0.48363	-0.0544839	-1.19234
25	HF_niS_HF_ATT_HF_PEN_SL_niS_SP_niS_SP_ATT	Cc005747	0.899036	11.7.1.3	Phytohormone action.jasmonic acid.biosynthesis.allene oxidase synthase (AOS)	allene oxidase synthase (AOS)	-0.285425	-0.929183	0.586918	2.2512	0.356273	-1.10012	0.988839	-0.982139	0.504477	-0.436032	-0.958425	0.00361571
25	HF_niS_HF_ATT_HF_PEN_SL_niS_SP_niS_SP_ATT	Cc006274	0.897362	27.2.9	Multi-process regulation.Programmed Cell Death (PCD) system.regulatory protein (CAD1)	PCD regulatory protein (CAD1)	-0.573918	-1.16048	0.213112	1.28927	1.61776	-1.31173	0.078461	-0.833101	1.24654	0.541926	-0.79589	-0.311939
25	HF_niS_HF_ATT_HF_PEN_SL_niS_SP_niS_SP_ATT	Cc010658	0.896906	35.1	not assigned.annotated	NDR1/HIN1-like protein 13 OS=Arabidopsis thaliana (sp|q9zvd2|nhl13_arath : 202.0)	0.455231	-0.534261	1.28169	1.5988	0.56119	-0.907204	0.443874	-0.551603	-0.00043765	0.590229	-1.52502	-1.41249
25	HF_niS_HF_ATT_HF_PEN_SL_niS_SP_niS_SP_ATT	Cc018060	0.895785	35.2	not assigned.not annotated	no hits & (original description: none)	1.00036	-0.450637	0.923896	1.49933	1.01103	-1.25539	-0.0944507	0.0684543	0.601971	-1.241	-1.19184	-0.871727
25	HF_niS_HF_ATT_HF_PEN_SL_niS_SP_niS_SP_ATT	Cc044666	0.893844	50.2.7	Enzyme classification.EC_2 transferases.EC_2.7 transferase transferring phosphorus-containing group	Receptor like protein kinase S.2 OS=Arabidopsis thaliana (sp|o48837|lrks2_arath : 370.0) & Enzyme classification.EC_2 transferases.EC_2.7 transferase transferring phosphorus-containing group(50.2.7 : 59.8)	0.747287	-0.938844	0.445763	1.06451	1.09092	-0.852089	1.22042	-0.129394	0.73547	-1.55614	-0.620022	-1.20789
25	HF_niS_HF_ATT_HF_PEN_SL_niS_SP_niS_SP_ATT	Cc001346	0.883867	35.1	not assigned.annotated	Protein FAR-RED IMPAIRED RESPONSE 1 OS=Arabidopsis thaliana (sp|q9swg3|far1_arath : 85.1)	0.945431	-1.35149	0.457997	1.40491	0.912263	-1.42737	-0.0188574	0.263117	1.0265	-1.24069	-0.700035	-0.271769
25	HF_niS_HF_ATT_HF_PEN_SL_niS_SP_niS_SP_ATT	Cc007041	0.879247	19.2.2.8.1.4.3	Protein homeostasis.ubiquitin-proteasome system.ubiquitin-fold protein conjugation.Cullin-based ubiquitylation complexes.SKP1-CUL1-FBX (SCF) E3 ubiquitin ligase complexes.F-BOX substrate adaptor activities.substrate adaptor (FBX)	substrate adaptor FBX of SCF E3 ubiquitin ligase complex	-0.190619	-1.38875	0.138021	1.00032	1.93022	-1.45004	0.633792	-0.745109	0.876871	-0.250624	0.0728759	-0.626956
25	HF_niS_HF_ATT_HF_PEN_SL_niS_SP_niS_SP_ATT	Cc021551	0.878446	18.4.1.15	Protein modification.phosphorylation.TKL protein kinase superfamily.protein kinase (LRR-XV)	protein kinase (LRR-XV)	-0.0412258	-0.814208	0.166401	1.8778	0.219107	-2.15172	-0.0321525	-0.0854792	1.40054	-0.0954524	-0.10722	-0.336403
25	HF_niS_HF_ATT_HF_PEN_SL_niS_SP_niS_SP_ATT	Cc033738	0.874759	35.2	not assigned.not annotated	no hits & (original description: none)	0.496027	-0.111402	1.11695	1.61863	0.2719	-1.1643	0.365426	-0.17188	0.265305	0.442236	-1.31904	-1.80985
25	HF_niS_HF_ATT_HF_PEN_SL_niS_SP_niS_SP_ATT	Cc025221	0.870915	27.9.2.2	Multi-process regulation.G-protein-dependent signalling.heterotrimeric G-protein complex.non-canonical component alpha (XLG)	non-canonical component XLG of heterotrimeric G-protein complex	0.0115888	-1.2266	0.404526	1.84293	0.617129	-2.00917	-0.0946611	0.491643	0.885216	-0.671001	-0.0983705	-0.15323
25	HF_niS_HF_ATT_HF_PEN_SL_niS_SP_niS_SP_ATT	Cc001608	0.869228	50.2.7	Enzyme classification.EC_2 transferases.EC_2.7 transferase transferring phosphorus-containing group	Receptor-like serine/threonine-protein kinase SD1-7 OS=Arabidopsis thaliana (sp|q39086|sd17_arath : 492.0) & Enzyme classification.EC_2 transferases.EC_2.7 transferase transferring phosphorus-containing group(50.2.7 : 127.0)	0.498044	-1.61789	0.0412788	1.49207	1.47344	-1.65586	-0.322095	-0.0323513	0.779736	-0.213704	-0.483133	0.0404729
25	HF_niS_HF_ATT_HF_PEN_SL_niS_SP_niS_SP_ATT	Cc023456	0.867972	35.2	not assigned.not annotated	no hits & (original description: none)	0.772677	-0.999138	0.855151	1.76775	0.126134	-1.5326	0.463746	0.137121	0.497073	-0.757419	-1.4539	0.1234
25	HF_niS_HF_ATT_HF_PEN_SL_niS_SP_niS_SP_ATT	Cc006172	0.859242	35.2	not assigned.not annotated	no hits & (original description: none)	0.410693	-0.928876	0.82724	1.54574	1.3257	-1.21836	0.940493	0.0845503	-0.645384	-1.36758	-0.48895	-0.485258
25	HF_niS_HF_ATT_HF_PEN_SL_niS_SP_niS_SP_ATT	Cc016522	0.857693	26.9.3.3.2	External stimuli response.pathogen.defense mechanisms.WRKY33-dependent plant immunity.WRKY33-activating protein (SIB)	WRKY33-activating protein (SIB)	0.245436	-0.757953	0.325115	1.35522	0.876963	-1.02337	0.649508	1.14024	0.669404	-1.33092	-1.49595	-0.65369
25	HF_niS_HF_ATT_HF_PEN_SL_niS_SP_niS_SP_ATT	Cc046937	0.845345	35.1	not assigned.annotated	Nematode resistance protein-like HSPRO2 OS=Arabidopsis thaliana (sp|o04203|hspr2_arath : 441.0)	0.848713	-0.520378	0.560378	0.955776	1.34542	-1.79089	0.121136	0.0981636	1.0606	-1.25189	-0.834568	-0.592452
25	HF_niS_HF_ATT_HF_PEN_SL_niS_SP_niS_SP_ATT	Cc003133	0.842314	35.1	not assigned.annotated	Protein ALP1-like OS=Arabidopsis thaliana (sp|q9m2u3|alpl_arath : 141.0)	0.314415	-1.07687	0.718213	1.26947	1.08975	-2.12366	-0.362037	0.000421996	1.06161	-0.599828	-0.50368	0.212198
25	HF_niS_HF_ATT_HF_PEN_SL_niS_SP_niS_SP_ATT	Cc021922	0.841514	15.5.7.2	RNA biosynthesis.transcriptional regulation.AP2/ERF transcription factor superfamily.transcription factor (DREB)	transcription factor (DREB)	-0.0190269	-0.135798	1.03294	1.73767	-0.301644	-1.081	0.886038	0.0340165	0.573645	0.253059	-1.40064	-1.57926
25	HF_niS_HF_ATT_HF_PEN_SL_niS_SP_niS_SP_ATT	Cc025963	0.841368	19.2.2.1.4.3.3.1	Protein homeostasis.ubiquitin-proteasome system.ubiquitin-fold protein conjugation.ubiquitin conjugation (ubiquitylation).ubiquitin-ligase E3 activities.RING-domain E3 ligase activities.RING-H2-class ligase activities.ATL-subclass ligase	RING-H2-class E3 ATL-subclass ubiquitin ligase	0.843482	-0.998391	0.368668	1.50436	0.626953	-1.26522	-0.216977	0.780482	1.2104	-1.1333	-0.941583	-0.778869
25	HF_niS_HF_ATT_HF_PEN_SL_niS_SP_niS_SP_ATT	Cc008226	0.839975	35.2	not assigned.not annotated	no hits & (original description: none)	0.657728	-0.914997	1.12362	2.22455	-0.00702168	-1.45895	0.269813	-0.519716	0.275128	-0.756877	-0.444231	-0.449048
25	HF_niS_HF_ATT_HF_PEN_SL_niS_SP_niS_SP_ATT	Cc029186	0.835623	35.1	not assigned.annotated	NDR1/HIN1-like protein 3 OS=Arabidopsis thaliana (sp|q9fnh6|nhl3_arath : 173.0)	0.649904	-1.32226	0.204197	1.31013	0.895723	-2.00277	0.282095	0.299041	0.982142	-0.878178	-0.573802	0.153784
25	HF_niS_HF_ATT_HF_PEN_SL_niS_SP_niS_SP_ATT	Cc002313	0.833417	11.7.1.6	Phytohormone action.jasmonic acid.biosynthesis.oxophytodienoate reductase (OPR3)	oxophytodienoate reductase (OPR3)	0.798536	-0.753155	0.288412	1.19123	1.68365	-1.23034	-0.540024	-0.0100277	1.13202	-0.502312	-1.00358	-1.05441
25	HF_niS_HF_ATT_HF_PEN_SL_niS_SP_niS_SP_ATT	Cc006041	0.833103	35.2	not assigned.not annotated	no hits & (original description: none)	0.695056	-0.161523	1.03019	1.5258	0.166479	-0.82958	0.537282	0.217617	0.515015	-0.330557	-1.60954	-1.75624
25	HF_niS_HF_ATT_HF_PEN_SL_niS_SP_niS_SP_ATT	Cc024847	0.832343	35.2	not assigned.not annotated	no hits & (original description: none)	-0.356433	-1.1637	0.927182	2.05179	-0.119725	-1.4946	0.753016	0.129431	0.85887	-0.616886	-0.606288	-0.362649
25	HF_niS_HF_ATT_HF_PEN_SL_niS_SP_niS_SP_ATT	Cc020811	0.824643	35.2	not assigned.not annotated	no hits & (original description: none)	0.771641	-0.387289	0.766316	1.57248	0.941612	-0.987358	0.0401722	0.346931	0.649813	-1.57435	-1.17146	-0.968512
25	HF_niS_HF_ATT_HF_PEN_SL_niS_SP_niS_SP_ATT	Cc005355	0.823902	11.2.2.2	Phytohormone action.auxin.perception and signal transduction.transcriptional repressor (IAA/AUX)	transcriptional repressor (IAA/AUX)	-0.0406541	-0.432533	0.0662793	1.26355	1.88016	-0.822533	-0.268499	0.310698	1.11294	-0.474881	-1.30785	-1.28667
25	HF_niS_HF_ATT_HF_PEN_SL_niS_SP_niS_SP_ATT	Cc010365	0.823265	15.5.2.2	RNA biosynthesis.transcriptional regulation.MYB transcription factor superfamily.transcription factor (MYB-related)	transcription factor (MYB-related)	-0.00484588	-0.189581	1.34617	1.53665	0.750854	-1.703	-0.24818	-0.246552	0.869425	-1.12614	-1.08197	0.0971694
25	HF_niS_HF_ATT_HF_PEN_SL_niS_SP_niS_SP_ATT	Cc046290	0.820742	35.2	not assigned.not annotated	no hits & (original description: none)	0.817003	-0.119799	0.937759	2.04371	0.903038	-0.842778	0.106806	-0.88844	-0.00783495	-1.13589	-0.925567	-0.888005
25	HF_niS_HF_ATT_HF_PEN_SL_niS_SP_niS_SP_ATT	Cc030341	0.811618	18.4.5.2	Protein modification.phosphorylation.CAMK protein kinase superfamily.SNF1-related protein kinase (SnRK2)	SNF1-related protein kinase (SnRK2)	-0.0932033	-0.916168	0.521175	0.607944	2.27932	-1.32625	0.125344	-0.315154	0.935115	-0.210655	-1.14336	-0.464104
25	HF_niS_HF_ATT_HF_PEN_SL_niS_SP_niS_SP_ATT	Cc033891	0.808586	18.4.1.37.1	Protein modification.phosphorylation.TKL protein kinase superfamily.RLCK-VII receptor-like protein kinase families.receptor-like protein kinase (RLCK-VIIa)	receptor-like protein kinase (RLCK-VIIa)	-0.351964	-1.3134	0.658631	1.40978	0.521102	-1.93895	0.0597145	-0.121998	1.48446	-0.310941	-0.481419	0.384982
25	HF_niS_HF_ATT_HF_PEN_SL_niS_SP_niS_SP_ATT	Cc002502	0.806477	35.2	not assigned.not annotated	no hits & (original description: none)	0.494686	-0.43248	0.661751	2.21978	-0.0953605	-1.02781	-0.343679	-0.452199	1.37607	-0.805468	-0.796339	-0.798945
25	HF_niS_HF_ATT_HF_PEN_SL_niS_SP_niS_SP_ATT	Cc018538	0.802775	35.2	not assigned.not annotated	no hits & (original description: none)	-0.499677	-1.07805	0.703727	1.73479	0.583671	-2.04168	1.11489	-0.0968726	0.235501	-0.454635	-0.241233	0.0395576
25	HF_niS_HF_ATT_HF_PEN_SL_niS_SP_niS_SP_ATT	Cc010131	0.799455	35.2	not assigned.not annotated	no hits & (original description: none)	0.693299	-0.738817	0.834816	1.6447	0.934706	-1.60545	0.723353	-0.257178	-0.329634	-1.43261	0.127547	-0.594732
25	HF_niS_HF_ATT_HF_PEN_SL_niS_SP_niS_SP_ATT	Cc019108	0.798377	15.5.17	RNA biosynthesis.transcriptional regulation.transcription factor (NAC)	transcription factor (NAC)	0.435076	-0.451057	0.984036	1.6804	0.729631	-1.81432	-0.000906648	-0.49518	0.724608	-1.34312	-0.622069	0.172898
25	HF_niS_HF_ATT_HF_PEN_SL_niS_SP_niS_SP_ATT	Cc005785	0.794152	5.1.6.1.1.1	Lipid metabolism.fatty acid metabolism.endoplasmic reticulum-localized fatty acid elongase (FAE) system.fatty acid elongation complex.condensing enzyme activities.3-ketoacyl-CoA synthase (KCS)	3-ketoacyl-CoA synthase (KCS)	0.401786	0.152625	1.19537	1.59419	0.799138	-1.13092	-0.489784	-0.197643	0.125063	0.502645	-1.37238	-1.58008
25	HF_niS_HF_ATT_HF_PEN_SL_niS_SP_niS_SP_ATT	Cc007032	0.791092	35.2	not assigned.not annotated	no hits & (original description: none)	-0.232705	-1.13881	0.320454	1.34251	1.55447	-1.01169	0.63985	-0.16007	0.791561	-1.61034	0.265528	-0.760759
25	HF_niS_HF_ATT_HF_PEN_SL_niS_SP_niS_SP_ATT	Cc013142	0.784327	13.4.4.1.4	Cell division.cytokinesis.phragmoplast disassembly.NACK-PQR signalling pathway.MAP-kinase (NRK/MPK)	MAP-kinase (NRK/MPK)	-0.368646	0.2284	0.391818	1.63114	-0.0440754	-2.19047	0.283359	0.0766331	0.89185	0.855161	-1.02674	-0.728429
25	HF_niS_HF_ATT_HF_PEN_SL_niS_SP_niS_SP_ATT	Cc013142	0.784327	18.4.3.6	Protein modification.phosphorylation.CMGC protein kinase superfamily.protein kinase (MAPK)	protein kinase (MAPK)	-0.368646	0.2284	0.391818	1.63114	-0.0440754	-2.19047	0.283359	0.0766331	0.89185	0.855161	-1.02674	-0.728429
25	HF_niS_HF_ATT_HF_PEN_SL_niS_SP_niS_SP_ATT	Cc013142	0.784327	27.14.3	Multi-process regulation.YDA-MAPK signalling module.MAPK kinase (MPK3/6)	MAPK kinase (MPK3/6)	-0.368646	0.2284	0.391818	1.63114	-0.0440754	-2.19047	0.283359	0.0766331	0.89185	0.855161	-1.02674	-0.728429
25	HF_niS_HF_ATT_HF_PEN_SL_niS_SP_niS_SP_ATT	Cc044913	0.778333	21.2.3.1.1.2	Cell wall organisation.hemicellulose.heteromannan.biosynthesis.mannan synthase activities.mannan synthase (CSLD)	mannan synthase (CSLD)	0.471551	-0.933474	0.971442	1.85835	0.688283	-1.83464	-0.693048	-0.98058	0.466163	0.0256189	-0.0863157	0.0466504
25	HF_niS_HF_ATT_HF_PEN_SL_niS_SP_niS_SP_ATT	Cc024567	0.775936	50.2.3	Enzyme classification.EC_2 transferases.EC_2.3 acyltransferase	Agmatine hydroxycinnamoyltransferase 1 OS=Oryza sativa subsp. japonica (sp|q7xpk7|aht1_orysj : 452.0) & Enzyme classification.EC_2 transferases.EC_2.3 acyltransferase(50.2.3 : 32.6)	0.843422	-0.816619	0.490894	0.998664	1.44691	-1.96714	-0.230848	-0.0582574	1.06395	-0.82234	-0.703887	-0.244743
25	HF_niS_HF_ATT_HF_PEN_SL_niS_SP_niS_SP_ATT	Cc006670	0.76781	19.2.2.1.4.3.2	Protein homeostasis.ubiquitin-proteasome system.ubiquitin-fold protein conjugation.ubiquitin conjugation (ubiquitylation).ubiquitin-ligase E3 activities.RING-domain E3 ligase activities.RING-HC-class E3 ligase	RING-HC-class E3 ligase	1.07032	-0.600657	0.671731	1.37204	0.6064	-0.800683	0.553541	-0.144735	1.00853	-1.51252	-1.26346	-0.960498
25	HF_niS_HF_ATT_HF_PEN_SL_niS_SP_niS_SP_ATT	Cc026594	0.767347	18.4.1.37.1	Protein modification.phosphorylation.TKL protein kinase superfamily.RLCK-VII receptor-like protein kinase families.receptor-like protein kinase (RLCK-VIIa)	receptor-like protein kinase (RLCK-VIIa)	-0.242234	0.503134	0.875809	1.31196	0.751818	-1.40466	-0.214129	0.680408	0.875245	-0.32728	-1.81207	-0.998001
25	HF_niS_HF_ATT_HF_PEN_SL_niS_SP_niS_SP_ATT	Cc025861	0.762953	35.1	not assigned.annotated	Expansin-like A2 OS=Oryza sativa subsp. japonica (sp|q7xcl0|exla2_orysj : 120.0)	-0.495052	-1.02987	1.06056	1.45427	0.0985061	-1.83525	0.89933	-1.03191	1.02294	0.00550033	0.195278	-0.344295
25	HF_niS_HF_ATT_HF_PEN_SL_niS_SP_niS_SP_ATT	Cc041399	0.75899	22.5.2.1.1	Vesicle trafficking.multi-pathway trafficking regulation.vesicle tethering.RAB-GTPase activities.A-class RAB GTPase	A-class RAB GTPase	0.96158	-0.630449	1.10337	0.850269	1.22737	-1.38972	0.321379	-0.36698	0.798152	-1.20854	-1.36973	-0.296695
25	HF_niS_HF_ATT_HF_PEN_SL_niS_SP_niS_SP_ATT	Cc017398	0.758967	35.1	not assigned.annotated	Protein TRM32 OS=Arabidopsis thaliana (sp|f4hsd5|trm32_arath : 101.0)	0.363653	-0.587453	0.538691	2.54384	-0.0458816	-1.31901	0.23151	0.493412	-0.197135	-0.397056	-0.491127	-1.13344
25	HF_niS_HF_ATT_HF_PEN_SL_niS_SP_niS_SP_ATT	Cc044389	0.757776	5.4.3.3.4	Lipid metabolism.sphingolipid metabolism.complex sphingolipid biosynthesis.glycosylinositol phosphorylceramide (GIPC) biosynthesis.GIPC N-acetylglucosamine transferase (GINT1)	GIPC N-acetylglucosamine transferase (GINT1)	0.803488	-1.05806	0.101057	1.43855	1.32786	-1.27328	-0.375915	0.147102	1.21496	-1.15962	-0.814444	-0.351707
25	HF_niS_HF_ATT_HF_PEN_SL_niS_SP_niS_SP_ATT	Cc000334	0.750065	35.2	not assigned.not annotated	no hits & (original description: none)	1.10869	-0.54306	0.405415	1.24165	0.772438	-0.389422	1.19567	-0.375814	0.523776	-1.3125	-1.27174	-1.35511
25	HF_niS_HF_ATT_HF_PEN_SL_niS_SP_niS_SP_ATT	Cc046698	0.744853	15.5.17	RNA biosynthesis.transcriptional regulation.transcription factor (NAC)	transcription factor (NAC)	0.153933	-0.885746	0.168755	0.770099	2.09482	-1.06406	-0.0926611	-0.641953	1.21526	0.288297	-1.17003	-0.836715
25	HF_niS_HF_ATT_HF_PEN_SL_niS_SP_niS_SP_ATT	Cc028198	0.743853	35.1	not assigned.annotated	Polygalacturonase inhibitor 1 OS=Arabidopsis thaliana (sp|q9m5j9|pgip1_arath : 209.0)	0.203846	-0.564183	1.32438	1.66982	0.612142	-0.320226	0.296073	0.571102	0.111267	-1.46067	-1.41588	-1.02767
25	HF_niS_HF_ATT_HF_PEN_SL_niS_SP_niS_SP_ATT	Cc021399	0.740554	35.2	not assigned.not annotated	no hits & (original description: none)	0.0976613	-1.8572	0.547734	1.35914	0.872691	-0.952401	0.702338	0.428785	0.901222	-1.37812	-0.556183	-0.165663
25	HF_niS_HF_ATT_HF_PEN_SL_niS_SP_niS_SP_ATT	Cc010234	0.738594	18.4.1.6.2	Protein modification.phosphorylation.TKL protein kinase superfamily.LRR-VI protein kinase families.protein kinase (LRR-VI-2)	protein kinase (LRR-VI-2)	0.634477	-0.630522	0.481782	0.994881	1.54189	-1.44705	-0.386445	-0.467536	1.47397	-0.534762	-1.21839	-0.442299
25	HF_niS_HF_ATT_HF_PEN_SL_niS_SP_niS_SP_ATT	Cc039908	0.721465	35.2	not assigned.not annotated	no hits & (original description: none)	0.592719	-1.67839	0.149284	1.34953	1.12792	-1.83228	0.395064	0.15629	0.642498	-0.840725	-0.199271	0.137362
25	HF_niS_HF_ATT_HF_PEN_SL_niS_SP_niS_SP_ATT	Cc001427	0.720696	15.5.3.3	RNA biosynthesis.transcriptional regulation.Homeobox transcription factor superfamily.transcription factor (HD-ZIP IV)	transcription factor (HD-ZIP IV)	0.1404	0.501643	1.23617	1.46023	1.17976	-0.906318	-0.182869	-0.916743	-0.00672082	0.175296	-1.76285	-0.918003
25	HF_niS_HF_ATT_HF_PEN_SL_niS_SP_niS_SP_ATT	Cc006378	0.717859	18.4.1.24.1	Protein modification.phosphorylation.TKL protein kinase superfamily.G-Lectin protein kinase families.protein kinase (SD-1)	protein kinase (SD-1)	0.63255	-0.727174	0.444483	1.26238	1.52125	-1.30424	-0.484523	0.0230801	1.23251	-1.27535	-0.60759	-0.717379
25	HF_niS_HF_ATT_HF_PEN_SL_niS_SP_niS_SP_ATT	Cc020581	0.717418	35.2	not assigned.not annotated	no hits & (original description: none)	-0.662565	-1.51074	0.52845	2.00042	0.747455	-1.14366	0.460735	1.06304	0.000338222	-0.54095	-0.632463	-0.31005
25	HF_niS_HF_ATT_HF_PEN_SL_niS_SP_niS_SP_ATT	Cc032175	0.715594	35.1	not assigned.annotated	COMPASS-like H3K4 histone methylase component WDR5A OS=Arabidopsis thaliana (sp|q9m2z2|wdr5a_arath : 112.0)	-0.382546	-0.0263238	0.946721	2.08386	0.467033	-1.06025	0.527488	-1.3791	-0.234387	0.723287	-0.581571	-1.08421
25	HF_niS_HF_ATT_HF_PEN_SL_niS_SP_niS_SP_ATT	Cc026718	0.7043	5.7.3.1.1.1	Lipid metabolism.lipid trafficking.endoplasmic reticulum-plastid lipid transfer.phospholipid transverse translocation.ALA-ALIS flippase complex.P4-type ATPase component ALA	active component ALA of ALA-ALIS flippase complex	-0.153212	-1.09395	0.244599	1.32716	1.56872	-1.56111	-0.182537	-0.583529	1.33237	-0.920786	0.189416	-0.167134
25	HF_niS_HF_ATT_HF_PEN_SL_niS_SP_niS_SP_ATT	Cc026718	0.7043	24.1.2.4.1.1	Solute transport.primary active transport.P-type ATPase superfamily.P4 family.phospholipid flippase complex.P4-type ATPase component ALA	P4-type ATPase component ALA of phospholipid flippase complex	-0.153212	-1.09395	0.244599	1.32716	1.56872	-1.56111	-0.182537	-0.583529	1.33237	-0.920786	0.189416	-0.167134
25	HF_niS_HF_ATT_HF_PEN_SL_niS_SP_niS_SP_ATT	Cc021875	0.69955	24.3.9	Solute transport.channels.ligand-gated cation channel (GLR)	ligand-gated cation channel (GLR)	0.437387	-0.456799	0.121565	0.674487	2.22633	-1.19687	0.0774926	-0.405399	1.01757	-0.28331	-1.04411	-1.16835
25	HF_niS_HF_ATT_HF_PEN_SL_niS_SP_niS_SP_ATT	Cc047449	0.697484	35.2	not assigned.not annotated	no hits & (original description: none)	0.382416	-0.655721	0.989324	1.76957	0.91121	-1.2446	-0.759675	-0.326016	1.02845	-1.2698	-0.759239	-0.06592
25	HF_niS_HF_ATT_HF_PEN_SL_niS_SP_niS_SP_ATT	Cc000580	0.690722	15.5.22.1	RNA biosynthesis.transcriptional regulation.WRKY transcription factor activity.transcription factor (WRKY)	transcription factor (WRKY)	0.374184	-1.15657	0.734997	0.745672	1.98502	-1.55771	-0.098607	0.353499	0.552823	-1.03462	-0.718382	-0.180304
25	HF_niS_HF_ATT_HF_PEN_SL_niS_SP_niS_SP_ATT	Cc019157	0.690335	35.2	not assigned.not annotated	no hits & (original description: none)	0.777381	-0.987418	0.217265	0.852977	0.952531	-0.208091	1.44249	-0.0726219	0.741038	-1.25832	-0.7502	-1.70703
25	HF_niS_HF_ATT_HF_PEN_SL_niS_SP_niS_SP_ATT	Cc025368	0.688881	15.5.7.1	RNA biosynthesis.transcriptional regulation.AP2/ERF transcription factor superfamily.transcription factor (ERF)	transcription factor (ERF)	0.339797	-0.688309	1.27856	2.50752	-0.146719	-0.928797	-0.456397	-0.157841	0.196732	-0.467725	-0.845696	-0.631127
25	HF_niS_HF_ATT_HF_PEN_SL_niS_SP_niS_SP_ATT	Cc006628	0.670462	15.5.2.1	RNA biosynthesis.transcriptional regulation.MYB transcription factor superfamily.transcription factor (MYB)	transcription factor (MYB)	-0.617	-0.664481	0.231684	1.92791	0.201467	-1.28483	0.606388	1.34786	0.613172	-0.886512	-1.11251	-0.363152
25	HF_niS_HF_ATT_HF_PEN_SL_niS_SP_niS_SP_ATT	Cc025396	0.662639	35.2	not assigned.not annotated	no hits & (original description: none)	0.55888	-1.06804	0.542364	0.879616	1.97341	-0.859705	-0.0724435	-0.490399	1.12289	-1.06602	-0.912905	-0.607638
25	HF_niS_HF_ATT_HF_PEN_SL_niS_SP_niS_SP_ATT	Cc024767	0.658153	35.1	not assigned.annotated	Receptor-like protein 43 OS=Arabidopsis thaliana (sp|q9ljw7|rlp43_arath : 171.0)	-0.0407937	-0.711001	0.926394	2.01987	0.212708	-1.37663	0.326728	1.04911	-0.00991854	-1.04614	-1.12283	-0.227505
25	HF_niS_HF_ATT_HF_PEN_SL_niS_SP_niS_SP_ATT	Cc016540	0.656797	35.2	not assigned.not annotated	no hits & (original description: none)	0.564622	-0.794003	0.473803	0.978393	1.98385	-1.24997	-0.558394	-0.275684	1.02303	-0.516198	-1.22856	-0.400899
25	HF_niS_HF_ATT_HF_PEN_SL_niS_SP_niS_SP_ATT	Cc002740	0.652458	27.2.9	Multi-process regulation.Programmed Cell Death (PCD) system.regulatory protein (CAD1)	PCD regulatory protein (CAD1)	-1.13836	-1.15651	0.311849	1.29971	1.79163	-0.684332	0.00565512	-1.1832	0.749299	0.727072	-0.635792	-0.0870191
25	HF_niS_HF_ATT_HF_PEN_SL_niS_SP_niS_SP_ATT	Cc003361	0.637241	17.3.1.1.1	Protein biosynthesis.translation initiation.Pre-Initiation Complex (PIC) module.eIF1 PIC assembly factor activity.assembly factor (eIF1)	assembly factor (eIF1) of eIF1	1.03888	-1.22179	0.145856	1.7009	1.01122	-0.729341	0.0322114	-0.578186	0.924305	-1.57713	-0.413016	-0.333908
25	HF_niS_HF_ATT_HF_PEN_SL_niS_SP_niS_SP_ATT	Cc024370	0.636147	3.13.4.1	Carbohydrate metabolism.nucleotide sugar biosynthesis.UDP-D-galacturonic acid biosynthesis.UDP-D-glucuronic acid 4-epimerase	UDP-D-glucuronic acid 4-epimerase	0.104355	-0.642287	1.30287	1.88204	0.318658	-1.10801	0.540327	-1.41966	-0.617478	0.800768	-0.621314	-0.540263
25	HF_niS_HF_ATT_HF_PEN_SL_niS_SP_niS_SP_ATT	Cc012208	0.634089	50.2.7	Enzyme classification.EC_2 transferases.EC_2.7 transferase transferring phosphorus-containing group	G-type lectin S-receptor-like serine/threonine-protein kinase RLK1 OS=Arabidopsis thaliana (sp|q39202|rlk1_arath : 585.0) & Enzyme classification.EC_2 transferases.EC_2.7 transferase transferring phosphorus-containing group(50.2.7 : 118.5)	-0.34016	-1.55593	0.834342	1.17403	0.601741	-1.0753	-0.203467	-0.405484	2.01567	-0.670187	-0.390388	0.0151245
25	HF_niS_HF_ATT_HF_PEN_SL_niS_SP_niS_SP_ATT	Cc022080	0.632869	35.1	not assigned.annotated	Polygalacturonase inhibitor OS=Pyrus communis (sp|q05091|pgip_pyrco : 126.0)	1.35981	-0.743511	0.822399	1.47754	0.0503096	-1.07973	0.544254	0.580523	0.361376	-1.06458	-1.08772	-1.22067
25	HF_niS_HF_ATT_HF_PEN_SL_niS_SP_niS_SP_ATT	Cc011844	0.632396	15.5.7.1	RNA biosynthesis.transcriptional regulation.AP2/ERF transcription factor superfamily.transcription factor (ERF)	transcription factor (ERF)	0.919459	-1.08305	-0.000873403	1.36037	0.487026	-0.954438	1.60571	0.814715	-0.380259	-1.08305	-0.878513	-0.807091
25	HF_niS_HF_ATT_HF_PEN_SL_niS_SP_niS_SP_ATT	Cc018199	0.629456	15.5.7.1	RNA biosynthesis.transcriptional regulation.AP2/ERF transcription factor superfamily.transcription factor (ERF)	transcription factor (ERF)	0.791202	-0.859953	0.328874	2.10915	-0.449004	-1.15622	1.40567	-0.0760202	-0.115983	-0.437457	-0.481475	-1.05879
25	HF_niS_HF_ATT_HF_PEN_SL_niS_SP_niS_SP_ATT	Cc023596	0.62147	35.2	not assigned.not annotated	no hits & (original description: none)	0.995734	-0.458643	0.70818	1.02917	1.15549	-1.48925	-0.222109	-0.588517	1.43913	-0.835436	-0.775341	-0.958406
25	HF_niS_HF_ATT_HF_PEN_SL_niS_SP_niS_SP_ATT	Cc033332	0.620957	35.2	not assigned.not annotated	no hits & (original description: none)	0.51172	-0.761073	0.382757	1.22093	1.48182	-1.36238	-0.108812	0.148581	1.09881	-1.61484	-0.747098	-0.250408
25	HF_niS_HF_ATT_HF_PEN_SL_niS_SP_niS_SP_ATT	Cc001708	0.619704	35.1	not assigned.annotated	Probable carboxylesterase 2 OS=Arabidopsis thaliana (sp|q9sx78|cxe2_arath : 158.0)	0.254756	-0.578106	0.924535	1.0928	0.937449	-1.71506	-0.355365	0.620924	1.20662	-1.15267	-1.19742	-0.0384636
25	HF_niS_HF_ATT_HF_PEN_SL_niS_SP_niS_SP_ATT	Cc026089	0.615227	10.3.3.3	Redox homeostasis.glutathione-based redox regulation.glutathione S-transferase activities.class tau glutathione S-transferase	class tau glutathione S-transferase	1.01269	-0.913496	0.676787	0.815384	1.60653	-1.23335	-0.148226	-0.128742	1.0904	-1.09921	-0.652121	-1.02664
25	HF_niS_HF_ATT_HF_PEN_SL_niS_SP_niS_SP_ATT	Cc026089	0.615227	13.2.1.1.7	Cell division.cell cycle organisation.cell cycle control.CYCLIN regulatory protein activities.regulatory protein (CYCP/CYCU)	regulatory protein (CYCP(CYCU) of cell cycle	1.01269	-0.913496	0.676787	0.815384	1.60653	-1.23335	-0.148226	-0.128742	1.0904	-1.09921	-0.652121	-1.02664
25	HF_niS_HF_ATT_HF_PEN_SL_niS_SP_niS_SP_ATT	Cc001830	0.60778	18.4.1.37.1	Protein modification.phosphorylation.TKL protein kinase superfamily.RLCK-VII receptor-like protein kinase families.receptor-like protein kinase (RLCK-VIIa)	receptor-like protein kinase (RLCK-VIIa)	0.680426	-0.75656	0.564705	1.17669	1.42561	-1.6482	-0.227719	-0.448793	1.18183	-1.24332	-0.536827	-0.167848
25	HF_niS_HF_ATT_HF_PEN_SL_niS_SP_niS_SP_ATT	Cc002835	0.603401	18.4.1.24.1	Protein modification.phosphorylation.TKL protein kinase superfamily.G-Lectin protein kinase families.protein kinase (SD-1)	protein kinase (SD-1)	-0.0754086	-1.21286	0.195016	1.49727	1.26089	-2.01746	-0.00474869	-0.327924	0.805224	-0.73434	0.530269	0.0840691
25	HF_niS_HF_ATT_HF_PEN_SL_niS_SP_niS_SP_ATT	Cc031648	0.601938	15.5.7.1	RNA biosynthesis.transcriptional regulation.AP2/ERF transcription factor superfamily.transcription factor (ERF)	transcription factor (ERF)	0.0267353	-0.839252	0.010763	0.870637	0.969035	-0.893456	0.456419	1.20247	1.54369	-1.09239	-1.24403	-1.01063
25	HF_niS_HF_ATT_HF_PEN_SL_niS_SP_niS_SP_ATT	Cc004759	0.593424	35.2	not assigned.not annotated	no hits & (original description: none)	0.538759	-0.316977	0.00839752	1.60633	0.81087	-1.56738	-0.16675	-0.847695	1.57144	-1.13675	0.125086	-0.625331
25	HF_niS_HF_ATT_HF_PEN_SL_niS_SP_niS_SP_ATT	Cc027064	0.592938	35.2	not assigned.not annotated	no hits & (original description: none)	-0.349078	-1.04786	0.739918	0.611313	1.30524	-1.46263	0.487685	-1.52949	1.52687	-0.322076	0.0583862	-0.0182766
25	HF_niS_HF_ATT_HF_PEN_SL_niS_SP_niS_SP_ATT	Cc035004	0.582937	35.1	not assigned.annotated	Nudix hydrolase 17, mitochondrial OS=Arabidopsis thaliana (sp|q9zu95|nud17_arath : 180.0)	0.387451	-0.392915	1.31202	1.74682	-0.502756	-1.11519	0.464486	0.450739	-0.339087	0.614043	-1.49784	-1.12777
25	HF_niS_HF_ATT_HF_PEN_SL_niS_SP_niS_SP_ATT	Cc013976	0.577031	27.6.1.5.3	Multi-process regulation.phosphatidylinositol and inositol phosphate system.biosynthesis.inositol phosphate kinase activities.inositol polyphosphate kinase (ITPK)	inositol polyphosphate kinase (ITPK)	0.433858	-0.219394	0.471927	0.288859	1.55385	-1.49554	0.175917	-0.827242	1.62784	0.169063	-1.22798	-0.951169
25	HF_niS_HF_ATT_HF_PEN_SL_niS_SP_niS_SP_ATT	Cc028423	0.573641	21.9.1.6.1	Cell wall organisation.cutin and suberin.cuticular lipid formation.acyl-reduction pathway.fatty acyl CoA reductase	fatty acyl CoA reductase	0.965722	0.0341227	0.938367	1.04949	1.55949	-1.57772	-0.31139	-0.899699	0.490107	-0.754506	-0.340077	-1.1539
25	HF_niS_HF_ATT_HF_PEN_SL_niS_SP_niS_SP_ATT	Cc045295	0.569434	10.1.1	Redox homeostasis.controlled reactive oxygen generation.NADPH-oxidase (Rboh)	NADPH-oxidase (Rboh)	0.238541	-1.17338	0.161408	1.50593	1.3035	-1.32527	-0.758185	-0.221959	1.55207	-0.790175	-0.384577	-0.107904
25	HF_niS_HF_ATT_HF_PEN_SL_niS_SP_niS_SP_ATT	Cc027143	0.567001	35.1	not assigned.annotated	IQ domain-containing protein IQM4 OS=Arabidopsis thaliana (sp|o64851|iqm4_arath : 543.0)	0.137192	-0.398575	0.288035	1.97357	1.13493	-1.33054	-0.917186	-0.230172	0.855576	-0.958466	-1.01455	0.460188
25	HF_niS_HF_ATT_HF_PEN_SL_niS_SP_niS_SP_ATT	Cc002442	0.557638	35.2	not assigned.not annotated	no hits & (original description: none)	0.0242871	-0.861027	0.189038	1.89618	0.594926	-1.47215	0.251893	-0.188984	1.12996	-1.62517	0.238659	-0.177611
25	HF_niS_HF_ATT_HF_PEN_SL_niS_SP_niS_SP_ATT	Cc044569	0.557375	3.1.4.1.5	Carbohydrate metabolism.sucrose metabolism.degradation.invertase activities.vacuolar invertase inhibitor (VIF1)	vacuolar invertase inhibitor (VIF1)	0.485553	-1.45604	0.592057	1.19267	1.00107	-0.622275	-0.100066	-0.11055	1.60176	-1.48885	-0.744391	-0.350942
25	HF_niS_HF_ATT_HF_PEN_SL_niS_SP_niS_SP_ATT	Cc017580	0.546237	5.7.3.1.1.1	Lipid metabolism.lipid trafficking.endoplasmic reticulum-plastid lipid transfer.phospholipid transverse translocation.ALA-ALIS flippase complex.P4-type ATPase component ALA	active component ALA of ALA-ALIS flippase complex	0.194806	-1.31291	0.214495	1.18414	1.40977	-1.58392	-0.0568558	-0.453604	1.41427	-1.03392	0.0997364	-0.0760024
25	HF_niS_HF_ATT_HF_PEN_SL_niS_SP_niS_SP_ATT	Cc017580	0.546237	24.1.2.4.1.1	Solute transport.primary active transport.P-type ATPase superfamily.P4 family.phospholipid flippase complex.P4-type ATPase component ALA	P4-type ATPase component ALA of phospholipid flippase complex	0.194806	-1.31291	0.214495	1.18414	1.40977	-1.58392	-0.0568558	-0.453604	1.41427	-1.03392	0.0997364	-0.0760024
25	HF_niS_HF_ATT_HF_PEN_SL_niS_SP_niS_SP_ATT	Cc035511	0.540851	35.2	not assigned.not annotated	no hits & (original description: none)	0.824737	-0.62093	0.693092	1.00756	1.21702	-1.48605	0.063094	0.0941365	1.11276	-1.61854	-0.802313	-0.484566
25	HF_niS_HF_ATT_HF_PEN_SL_niS_SP_niS_SP_ATT	Cc012281	0.538194	35.2	not assigned.not annotated	no hits & (original description: none)	0.743108	-1.00209	0.666332	1.76971	0.49473	-1.11044	-0.907494	-0.264113	1.46916	-0.940602	-0.585251	-0.333041
25	HF_niS_HF_ATT_HF_PEN_SL_niS_SP_niS_SP_ATT	Cc045820	0.531364	35.2	not assigned.not annotated	no hits & (original description: none)	0.129642	-1.43334	0.523212	0.599456	1.26143	0.0975109	0.853884	0.362552	1.14911	-0.729394	-1.3011	-1.51296
25	HF_niS_HF_ATT_HF_PEN_SL_niS_SP_niS_SP_ATT	Cc025355	0.530847	27.9.2.2	Multi-process regulation.G-protein-dependent signalling.heterotrimeric G-protein complex.non-canonical component alpha (XLG)	non-canonical component XLG of heterotrimeric G-protein complex	-0.701516	-0.811307	0.610725	2.10733	1.1042	-1.62415	-0.230136	-0.109865	0.0171942	-0.66738	-0.404987	0.709895
25	HF_niS_HF_ATT_HF_PEN_SL_niS_SP_niS_SP_ATT	Cc030348	0.529363	35.2	not assigned.not annotated	no hits & (original description: none)	0.0919595	-1.0915	0.894285	2.46663	0.653091	-0.467369	-0.72034	-0.724637	-0.0685768	-0.56024	-0.867776	0.394481
25	HF_niS_HF_ATT_HF_PEN_SL_niS_SP_niS_SP_ATT	Cc027153	0.529097	35.1	not assigned.annotated	Protein ALP1-like OS=Arabidopsis thaliana (sp|q9m2u3|alpl_arath : 144.0)	-0.221653	-1.51407	0.348628	1.25967	1.31328	-2.07342	-0.264717	0.10667	0.707697	-0.144789	-0.0800568	0.562764
25	HF_niS_HF_ATT_HF_PEN_SL_niS_SP_niS_SP_ATT	Cc021930	0.521705	5.4.3.3.4	Lipid metabolism.sphingolipid metabolism.complex sphingolipid biosynthesis.glycosylinositol phosphorylceramide (GIPC) biosynthesis.GIPC N-acetylglucosamine transferase (GINT1)	GIPC N-acetylglucosamine transferase (GINT1)	0.848661	-1.00488	0.343853	1.24654	1.30346	-1.53246	-0.471441	-0.00894991	1.28838	-1.12211	-0.52322	-0.367838
25	HF_niS_HF_ATT_HF_PEN_SL_niS_SP_niS_SP_ATT	Cc030970	0.506194	27.6.1.5.3	Multi-process regulation.phosphatidylinositol and inositol phosphate system.biosynthesis.inositol phosphate kinase activities.inositol polyphosphate kinase (ITPK)	inositol polyphosphate kinase (ITPK)	0.306492	-0.286867	0.770023	0.0570735	1.05796	-1.11477	0.483507	-0.603108	1.96026	-0.0240653	-1.42146	-1.18505
25	HF_niS_HF_ATT_HF_PEN_SL_niS_SP_niS_SP_ATT	Cc033912	0.501201	35.2	not assigned.not annotated	no hits & (original description: none)	0.734692	-1.08691	0.370228	0.931686	1.15352	-1.63209	-0.130166	-0.569897	1.74262	-0.779417	-0.47649	-0.25778
25	HF_niS_HF_ATT_HF_PEN_SL_niS_SP_niS_SP_ATT	Cc036866	0.49915	35.2	not assigned.not annotated	no hits & (original description: none)	0.976615	-0.212676	0.820701	1.27455	0.849819	-0.900341	0.194545	0.096023	0.853723	-1.53254	-1.45139	-0.969036
25	HF_niS_HF_ATT_HF_PEN_SL_niS_SP_niS_SP_ATT	Cc045173	0.48953	18.4.1.37.1	Protein modification.phosphorylation.TKL protein kinase superfamily.RLCK-VII receptor-like protein kinase families.receptor-like protein kinase (RLCK-VIIa)	receptor-like protein kinase (RLCK-VIIa)	-0.732197	-1.08123	0.688442	0.746368	0.477717	-1.97144	0.226831	-0.468577	1.76646	0.29968	-0.553379	0.601324
25	HF_niS_HF_ATT_HF_PEN_SL_niS_SP_niS_SP_ATT	Cc018280	0.488676	11.2.2.2	Phytohormone action.auxin.perception and signal transduction.transcriptional repressor (IAA/AUX)	transcriptional repressor (IAA/AUX)	1.31851	-0.231819	0.877329	1.56778	1.25454	-0.994511	-0.441339	-1.2892	-0.454848	-0.524194	-0.0445694	-1.03767
25	HF_niS_HF_ATT_HF_PEN_SL_niS_SP_niS_SP_ATT	Cc031443	0.48843	35.1	not assigned.annotated	Peroxidase N1 OS=Nicotiana tabacum (sp|q9xiv8|pern1_tobac : 416.0)	0.815357	-0.289916	1.07237	0.912195	0.955397	-0.922972	0.132218	-1.98523	1.04425	-0.64224	-0.0728344	-1.0186
25	HF_niS_HF_ATT_HF_PEN_SL_niS_SP_niS_SP_ATT	Cc007086	0.479062	35.2	not assigned.not annotated	no hits & (original description: none)	0.0184167	-0.822722	0.364469	1.66674	0.906828	-1.75791	0.539347	0.123699	-0.134567	-1.21426	1.06398	-0.754017
25	HF_niS_HF_ATT_HF_PEN_SL_niS_SP_niS_SP_ATT	Cc031718	0.476934	35.1	not assigned.annotated	Protein PSK SIMULATOR 2 OS=Arabidopsis thaliana (sp|q9sa91|psi2_arath : 488.0)	1.02407	-1.23974	0.17921	1.74591	1.19886	-0.963172	-1.06969	-0.489258	0.92873	-0.631997	-0.553912	-0.129019
25	HF_niS_HF_ATT_HF_PEN_SL_niS_SP_niS_SP_ATT	Cc046820	0.472113	15.5.3.3	RNA biosynthesis.transcriptional regulation.Homeobox transcription factor superfamily.transcription factor (HD-ZIP IV)	transcription factor (HD-ZIP IV)	0.0862918	0.677791	1.42027	1.05778	1.27742	-1.1338	0.101691	-0.847202	-0.845422	0.540852	-1.25931	-1.07636
25	HF_niS_HF_ATT_HF_PEN_SL_niS_SP_niS_SP_ATT	Cc032975	0.465957	15.5.5.1	RNA biosynthesis.transcriptional regulation.B3 transcription factor superfamily.transcription factor (ARF)	transcription factor (ARF)	-0.724353	0.350791	0.63328	0.662747	1.09052	-1.52096	-0.2096	0.742874	0.189025	1.12842	-0.346635	-1.9961
25	HF_niS_HF_ATT_HF_PEN_SL_niS_SP_niS_SP_ATT	Cc004845	0.465881	15.5.7.1	RNA biosynthesis.transcriptional regulation.AP2/ERF transcription factor superfamily.transcription factor (ERF)	transcription factor (ERF)	0.44751	-0.416414	0.336631	1.02329	1.12479	-0.812358	0.0258578	0.780848	1.32167	-1.51349	-1.47982	-0.838507
25	HF_niS_HF_ATT_HF_PEN_SL_niS_SP_niS_SP_ATT	Cc005138	0.464425	3.13.4.1	Carbohydrate metabolism.nucleotide sugar biosynthesis.UDP-D-galacturonic acid biosynthesis.UDP-D-glucuronic acid 4-epimerase	UDP-D-glucuronic acid 4-epimerase	-0.043346	-0.374551	1.30563	1.9273	0.117927	-1.00629	0.464162	-1.14372	-0.761049	1.0315	-0.542103	-0.975464
25	HF_niS_HF_ATT_HF_PEN_SL_niS_SP_niS_SP_ATT	Cc014719	0.46191	11.5.2.4	Phytohormone action.ethylene.perception and signal transduction.signal modulator (ARGOS)	ethylene signal modulator (ARGOS)	0.0159983	-1.18063	1.44356	1.3226	1.17815	-0.699367	-0.107039	-1.03395	0.495502	-1.57422	-0.132331	0.271737
25	HF_niS_HF_ATT_HF_PEN_SL_niS_SP_niS_SP_ATT	Cc024808	0.460136	35.2	not assigned.not annotated	no hits & (original description: none)	0.746611	-0.74913	0.0817501	1.1513	1.59242	-1.17869	-0.0955792	-0.0637624	1.24281	-1.52068	-0.490972	-0.716086
25	HF_niS_HF_ATT_HF_PEN_SL_niS_SP_niS_SP_ATT	Cc031603	0.4582	35.2	not assigned.not annotated	no hits & (original description: none)	-0.817055	0.130416	1.17333	1.3106	-0.959039	-1.38851	0.817833	0.0259552	1.5381	-0.322097	-0.972667	-0.536866
25	HF_niS_HF_ATT_HF_PEN_SL_niS_SP_niS_SP_ATT	Cc001825	0.448201	21.4.2.2	Cell wall organisation.cell wall proteins.expansin activities.alpha-like-class expansin	alpha-like-class expansin	0.847129	-0.533729	0.724472	0.948564	1.13375	-1.68548	0.356995	-1.42669	0.962315	-1.15573	-0.14614	-0.0254521
25	HF_niS_HF_ATT_HF_PEN_SL_niS_SP_niS_SP_ATT	Cc034101	0.442914	11.7.1.2	Phytohormone action.jasmonic acid.biosynthesis.13-lipoxygenase (LOX)	13-lipoxygenase (LOX)	0.901003	0.0475971	-0.139566	0.801175	0.671609	-0.921979	0.182945	0.374924	1.38922	0.0916258	-2.10915	-1.28941
25	HF_niS_HF_ATT_HF_PEN_SL_niS_SP_niS_SP_ATT	Cc016782	0.441972	27.8.2	Multi-process regulation.calcium-dependent signalling.calcium sensor (CML)	calcium sensor (CML)	1.14053	0.255733	1.02636	1.36888	1.136	-0.869786	-0.199125	-0.402176	0.104473	-0.804472	-1.40225	-1.35416
25	HF_niS_HF_ATT_HF_PEN_SL_niS_SP_niS_SP_ATT	Cc004948	0.440419	22.3.1.5	Vesicle trafficking.endocytic trafficking.ESCRT-mediated sorting.regulatory protein (ISTL)	regulatory protein (ISTL) of ESCRT-mediated sorting	-0.45875	-1.40004	0.950694	2.09196	0.186251	-0.590518	-0.48817	0.704477	-0.0525591	0.28824	-1.50659	0.275011
25	HF_niS_HF_ATT_HF_PEN_SL_niS_SP_niS_SP_ATT	Cc007257	0.436334	35.2	not assigned.not annotated	no hits & (original description: none)	0.570647	-0.956809	0.165755	1.3862	1.5522	-1.13189	-0.321723	0.292447	0.91138	-1.62124	-0.66076	-0.18621
25	HF_niS_HF_ATT_HF_PEN_SL_niS_SP_niS_SP_ATT	Cc006638	0.43451	26.9.3.1.3	External stimuli response.pathogen.defense mechanisms.systemic acquired resistance (SAR).regulatory protein (CBP60/SARD)	regulatory protein (CBP60) of systemic acquired resistance	-0.307384	0.665603	0.634857	1.46577	-0.575571	-2.13727	-0.351752	0.564195	1.00739	0.575143	-0.906097	-0.634886
25	HF_niS_HF_ATT_HF_PEN_SL_niS_SP_niS_SP_ATT	Cc045066	0.433036	50.2.7	Enzyme classification.EC_2 transferases.EC_2.7 transferase transferring phosphorus-containing group	Receptor-like serine/threonine-protein kinase SD1-7 OS=Arabidopsis thaliana (sp|q39086|sd17_arath : 485.0) & Enzyme classification.EC_2 transferases.EC_2.7 transferase transferring phosphorus-containing group(50.2.7 : 129.1)	0.618814	-0.930715	0.50015	1.41324	1.40933	-1.45245	-0.705218	-0.057713	1.05727	-1.24399	-0.472224	-0.136505
25	HF_niS_HF_ATT_HF_PEN_SL_niS_SP_niS_SP_ATT	Cc019248	0.43006	35.1	not assigned.annotated	Putative methylesterase 11, chloroplastic OS=Arabidopsis thaliana (sp|q9fw03|mes11_arath : 375.0)	-1.16268	-0.370414	1.10958	1.52316	-0.0661724	-1.24769	0.893602	-0.54328	0.160511	1.29049	-0.372578	-1.21452
25	HF_niS_HF_ATT_HF_PEN_SL_niS_SP_niS_SP_ATT	Cc030240	0.426504	22.5.3.1.1.1	Vesicle trafficking.multi-pathway trafficking regulation.target membrane fusion.SNARE membrane fusion complexes.Qa-type SNARE components.SYP1-group component	SYP1-group Qa-type SNARE component	0.896896	-0.592554	0.530861	1.16126	1.39558	-1.59408	-0.121525	-0.284056	0.983398	-1.44843	-0.723382	-0.203978
25	HF_niS_HF_ATT_HF_PEN_SL_niS_SP_niS_SP_ATT	Cc006643	0.419117	35.2	not assigned.not annotated	no hits & (original description: none)	0.440721	-0.97252	0.141875	1.00295	1.67731	-1.29977	0.409866	-0.644743	0.901542	-1.6049	0.39671	-0.449044
25	HF_niS_HF_ATT_HF_PEN_SL_niS_SP_niS_SP_ATT	Cc022563	0.413059	27.8.2	Multi-process regulation.calcium-dependent signalling.calcium sensor (CML)	calcium sensor (CML)	1.06183	0.175074	1.11023	1.84547	-0.365418	-0.362428	0.552418	-0.423672	-0.316753	-0.395599	-1.28794	-1.59321
25	HF_niS_HF_ATT_HF_PEN_SL_niS_SP_niS_SP_ATT	Cc010695	0.412938	16.4.3.1.2.2	RNA processing.RNA homeostasis.mRNA deadenylation-dependent decay.mRNA deadenylation.CCR4-NOT complex.deadenylase component CAF1	deadenylase component CAF1 of CCR4-NOT complex	0.946317	-0.762672	0.444035	1.00467	1.34547	-1.45309	0.010504	0.083935	1.08687	-1.48934	-0.960321	-0.256374
25	HF_niS_HF_ATT_HF_PEN_SL_niS_SP_niS_SP_ATT	Cc020653	0.394442	27.8.2	Multi-process regulation.calcium-dependent signalling.calcium sensor (CML)	calcium sensor (CML)	0.66509	-1.29972	0.757156	1.50423	0.74476	-1.47461	-0.134379	-0.328892	0.925016	-1.51051	0.194658	-0.0428064
25	HF_niS_HF_ATT_HF_PEN_SL_niS_SP_niS_SP_ATT	Cc024748	0.384016	35.1	not assigned.annotated	Receptor-like protein 7 OS=Arabidopsis thaliana (sp|q9c699|rlp7_arath : 214.0)	-0.679733	-0.271905	-0.502933	0.907926	0.817829	-1.93944	0.26298	0.139703	1.8515	-0.374323	0.693341	-0.904939
25	HF_niS_HF_ATT_HF_PEN_SL_niS_SP_niS_SP_ATT	Cc006698	0.375874	15.5.7.1	RNA biosynthesis.transcriptional regulation.AP2/ERF transcription factor superfamily.transcription factor (ERF)	transcription factor (ERF)	-0.964966	-0.2016	0.52012	0.247562	0.468309	-0.18663	1.55389	0.34609	0.955959	0.613246	-1.6818	-1.67018
25	HF_niS_HF_ATT_HF_PEN_SL_niS_SP_niS_SP_ATT	Cc001665	0.367313	35.2	not assigned.not annotated	no hits & (original description: none)	0.740631	-0.931886	-0.236859	1.77531	1.77993	-1.03183	-0.283574	-0.0321612	-0.250202	-1.40278	-0.16944	0.0428586
25	HF_niS_HF_ATT_HF_PEN_SL_niS_SP_niS_SP_ATT	Cc025344	0.359904	24.2.4.1.1	Solute transport.carrier-mediated transport.MOP superfamily.MATE family.metabolite transporter (DTX)	metabolite transporter (DTX)	0.0379851	-0.958846	0.203607	1.29423	1.31905	-1.21342	-0.970507	-0.266036	1.70507	-0.725114	0.341038	-0.767054
25	HF_niS_HF_ATT_HF_PEN_SL_niS_SP_niS_SP_ATT	Cc023116	0.359544	11.10.1.12.2	Phytohormone action.signalling peptides.NCRP (non-cysteine-rich-peptide) category.PNP-peptide activity.PNP peptide receptor (PNP-R)	PNP peptide receptor (PNP-R)	0.507641	-0.16657	0.794164	1.20576	-0.271261	-1.30457	0.0527132	-1.05233	2.10809	-0.85414	-0.35	-0.669499
25	HF_niS_HF_ATT_HF_PEN_SL_niS_SP_niS_SP_ATT	Cc017473	0.359098	18.4.1.21	Protein modification.phosphorylation.TKL protein kinase superfamily.protein kinase (LysM)	protein kinase (LysM)	0.612362	-0.689292	0.583073	1.11495	1.53579	-1.23113	-0.596858	-0.0571962	1.33308	-1.20023	-0.956156	-0.448398
25	HF_niS_HF_ATT_HF_PEN_SL_niS_SP_niS_SP_ATT	Cc017473	0.359098	26.10.1.2	External stimuli response.symbiont.common symbiotic signalling pathway (CSSP).LysM receptor kinase (NFR5/NFP)	LysM receptor kinase (NFR5/NFP)	0.612362	-0.689292	0.583073	1.11495	1.53579	-1.23113	-0.596858	-0.0571962	1.33308	-1.20023	-0.956156	-0.448398
25	HF_niS_HF_ATT_HF_PEN_SL_niS_SP_niS_SP_ATT	Cc024746	0.35408	35.1	not assigned.annotated	Receptor-like protein 7 OS=Arabidopsis thaliana (sp|q9c699|rlp7_arath : 252.0)	0.218901	-1.13918	0.61243	1.63759	0.397556	-1.53523	-0.399302	0.512149	1.28501	-1.41175	-0.0706239	-0.107552
25	HF_niS_HF_ATT_HF_PEN_SL_niS_SP_niS_SP_ATT	Cc047608	0.348743	11.10.1.1.1	Phytohormone action.signalling peptides.NCRP (non-cysteine-rich-peptide) category.PIP/PIPL-peptide activity.PIP/PIPL-precursor polypeptide	PIP/PIPL precursor polypeptide	1.16089	-0.123962	1.27049	1.61339	0.248231	0.0906967	0.334832	-0.850253	-0.885636	-0.18401	-1.09266	-1.58202
25	HF_niS_HF_ATT_HF_PEN_SL_niS_SP_niS_SP_ATT	Cc040032	0.344332	10.1.1	Redox homeostasis.controlled reactive oxygen generation.NADPH-oxidase (Rboh)	NADPH-oxidase (Rboh)	0.0718539	-1.07173	0.307358	1.60871	0.54513	-1.96066	-0.320347	-0.200802	1.39289	-0.890799	0.183481	0.334926
25	HF_niS_HF_ATT_HF_PEN_SL_niS_SP_niS_SP_ATT	Cc007034	0.338726	5.4.5.2	Lipid metabolism.sphingolipid metabolism.sphingolipid phosphorylation.sphingosine kinase	sphingosine kinase	0.551331	-0.912127	0.133687	1.05479	1.55562	-1.82684	-0.0312972	0.00833798	1.08286	-1.27251	-0.421209	0.0773588
25	HF_niS_HF_ATT_HF_PEN_SL_niS_SP_niS_SP_ATT	Cc030897	0.334788	35.2	not assigned.not annotated	no hits & (original description: none)	0.777139	-0.193971	0.809532	1.32579	0.938	-0.936723	-0.149007	0.561024	0.71245	-1.79766	-1.11739	-0.929184
25	HF_niS_HF_ATT_HF_PEN_SL_niS_SP_niS_SP_ATT	Cc006989	0.33141	15.5.7.1	RNA biosynthesis.transcriptional regulation.AP2/ERF transcription factor superfamily.transcription factor (ERF)	transcription factor (ERF)	-1.43852	-0.719408	0.45269	0.408591	0.819613	0.213966	0.924379	0.844427	1.1652	0.228547	-1.71691	-1.18257
25	HF_niS_HF_ATT_HF_PEN_SL_niS_SP_niS_SP_ATT	Cc016606	0.328116	18.4.5.4	Protein modification.phosphorylation.CAMK protein kinase superfamily.protein kinase (CDPK)	protein kinase (CDPK)	-0.814339	0.614233	0.254116	0.95244	0.0220408	-1.6323	-0.421092	0.28709	1.03406	1.68568	-1.29787	-0.684057
25	HF_niS_HF_ATT_HF_PEN_SL_niS_SP_niS_SP_ATT	Cc016606	0.328116	27.8.4	Multi-process regulation.calcium-dependent signalling.calcium sensor and kinase (CPK)	calcium sensor and kinase (CPK)	-0.814339	0.614233	0.254116	0.95244	0.0220408	-1.6323	-0.421092	0.28709	1.03406	1.68568	-1.29787	-0.684057
25	HF_niS_HF_ATT_HF_PEN_SL_niS_SP_niS_SP_ATT	Cc009206	0.324379	18.4.5.4	Protein modification.phosphorylation.CAMK protein kinase superfamily.protein kinase (CDPK)	protein kinase (CDPK)	-0.971265	0.360364	0.298997	0.938285	0.520188	-1.77856	-0.381722	0.0513959	0.497738	1.9576	-1.04673	-0.44629
25	HF_niS_HF_ATT_HF_PEN_SL_niS_SP_niS_SP_ATT	Cc009206	0.324379	27.8.4	Multi-process regulation.calcium-dependent signalling.calcium sensor and kinase (CPK)	calcium sensor and kinase (CPK)	-0.971265	0.360364	0.298997	0.938285	0.520188	-1.77856	-0.381722	0.0513959	0.497738	1.9576	-1.04673	-0.44629
25	HF_niS_HF_ATT_HF_PEN_SL_niS_SP_niS_SP_ATT	Cc047237	0.317488	35.2	not assigned.not annotated	no hits & (original description: none)	-0.372306	-1.19947	0.305864	0.934537	2.0338	-0.322316	-0.1637	-0.413306	1.42827	-1.10772	-0.806359	-0.317296
25	HF_niS_HF_ATT_HF_PEN_SL_niS_SP_niS_SP_ATT	Cc004190	0.315011	27.8.3.3	Multi-process regulation.calcium-dependent signalling.SnRK2-interacting calcium sensor activities.SRC1-clade calcium sensor	SRC1-clade calcium sensor	0.0893109	-0.586399	0.00514827	0.819868	0.874181	-2.06597	0.767335	-0.0538313	1.52059	-1.42709	0.0547867	0.00207422
25	HF_niS_HF_ATT_HF_PEN_SL_niS_SP_niS_SP_ATT	Cc004190	0.315011	27.8.3.4	Multi-process regulation.calcium-dependent signalling.SnRK2-interacting calcium sensor activities.SRC2-clade calcium sensor	SRC2-clade calcium sensor	0.0893109	-0.586399	0.00514827	0.819868	0.874181	-2.06597	0.767335	-0.0538313	1.52059	-1.42709	0.0547867	0.00207422
25	HF_niS_HF_ATT_HF_PEN_SL_niS_SP_niS_SP_ATT	Cc007871	0.311376	24.2.3.4.7	Solute transport.carrier-mediated transport.APC superfamily.AAAP family.solute transporter (AAAP)	solute transporter (AAAP)	0.162362	0.0352839	-0.00357697	1.28803	-0.166514	-0.951448	-0.482154	-0.192603	2.42748	-0.661145	-0.12725	-1.32847
25	HF_niS_HF_ATT_HF_PEN_SL_niS_SP_niS_SP_ATT	Cc017596	0.3113	35.2	not assigned.not annotated	no hits & (original description: none)	0.786001	-0.594091	0.906045	0.990216	0.91308	-1.39321	0.186395	0.625408	0.547052	-2.02312	-0.164032	-0.779746
25	HF_niS_HF_ATT_HF_PEN_SL_niS_SP_niS_SP_ATT	Cc025393	0.292593	15.5.15	RNA biosynthesis.transcriptional regulation.transcription factor (C2H2-ZF)	C2H2 zinc finger transcription factor	-0.319258	-1.10946	0.313791	1.07124	1.87241	-1.38686	-0.23378	-0.215316	1.08935	-1.27515	0.269056	-0.0760288
25	HF_niS_HF_ATT_HF_PEN_SL_niS_SP_niS_SP_ATT	Cc010728	0.28116	35.2	not assigned.not annotated	no hits & (original description: none)	0.517323	-0.908164	0.026416	2.30261	0.85121	-0.849252	-0.885276	0.886848	-0.537031	-0.908164	-0.668061	0.17154
25	HF_niS_HF_ATT_HF_PEN_SL_niS_SP_niS_SP_ATT	Cc045594	0.2782	35.2	not assigned.not annotated	no hits & (original description: none)	-0.554783	0.040009	1.57218	1.83267	0.87241	-1.09329	-0.76217	-0.441994	-0.142581	-1.38029	-0.287564	0.345409
25	HF_niS_HF_ATT_HF_PEN_SL_niS_SP_niS_SP_ATT	Cc026806	0.267434	35.1	not assigned.annotated	NDR1/HIN1-like protein 13 OS=Arabidopsis thaliana (sp|q9zvd2|nhl13_arath : 191.0)	0.566808	-0.545781	1.04937	2.06431	0.172839	-1.00026	-0.265593	-0.595574	-1.52449	0.87954	-0.668973	-0.132189
25	HF_niS_HF_ATT_HF_PEN_SL_niS_SP_niS_SP_ATT	Cc014957	0.266351	18.4.5.3	Protein modification.phosphorylation.CAMK protein kinase superfamily.SNF1-related protein kinase (SnRK3)	SNF1-related protein kinase (SnRK3)	-0.715315	-0.831537	0.538656	0.726942	0.306369	-2.05749	0.371386	0.521387	1.76958	-0.765929	-0.439011	0.574963
25	HF_niS_HF_ATT_HF_PEN_SL_niS_SP_niS_SP_ATT	Cc014957	0.266351	27.8.6.2	Multi-process regulation.calcium-dependent signalling.CBL-CIPK calcium sensor and kinase complex.CBL-dependent protein kinase (CIPK)	CBL-dependent protein kinase (CIPK)	-0.715315	-0.831537	0.538656	0.726942	0.306369	-2.05749	0.371386	0.521387	1.76958	-0.765929	-0.439011	0.574963
25	HF_niS_HF_ATT_HF_PEN_SL_niS_SP_niS_SP_ATT	Cc002602	0.255593	15.5.7.2	RNA biosynthesis.transcriptional regulation.AP2/ERF transcription factor superfamily.transcription factor (DREB)	transcription factor (DREB)	1.16315	0.189934	1.31518	1.76904	-0.201887	-0.956761	-0.233236	-0.824361	-0.988813	0.60582	-1.03672	-0.801337
25	HF_niS_HF_ATT_HF_PEN_SL_niS_SP_niS_SP_ATT	Cc002602	0.255593	26.4.3.4.2	External stimuli response.temperature.cold response.ICE-CBF cold acclimation transcriptional cascade.transcription factor (CBF/DREB1)	transcription factor (CBF/DREB1)	1.16315	0.189934	1.31518	1.76904	-0.201887	-0.956761	-0.233236	-0.824361	-0.988813	0.60582	-1.03672	-0.801337
25	HF_niS_HF_ATT_HF_PEN_SL_niS_SP_niS_SP_ATT	Cc030979	0.230308	24.2.10.2	Solute transport.carrier-mediated transport.OPT family.oligopeptide transporter (OPT)	oligopeptide transporter (OPT)	0.218017	0.000287794	0.525646	0.738054	0.822576	-1.60699	1.00292	-1.33148	0.31843	-1.53122	1.22553	-0.381778
25	HF_niS_HF_ATT_HF_PEN_SL_niS_SP_niS_SP_ATT	Cc003206	0.225615	35.2	not assigned.not annotated	no hits & (original description: none)	-0.391075	-1.49249	-0.1173	0.860712	2.2059	-1.26201	-0.128738	-0.406872	0.47233	-0.160376	-0.456078	0.87599
25	HF_niS_HF_ATT_HF_PEN_SL_niS_SP_niS_SP_ATT	Cc034652	0.218411	35.1	not assigned.annotated	BURP domain-containing protein 3 OS=Oryza sativa subsp. japonica (sp|q942d4|burp3_orysj : 261.0)	-0.658042	0.254281	1.09807	0.461961	-0.0428722	0.227942	0.0839175	1.27802	0.772512	0.170126	-2.06477	-1.58114
25	HF_niS_HF_ATT_HF_PEN_SL_niS_SP_niS_SP_ATT	Cc033770	0.215728	3.3.2	Carbohydrate metabolism.trehalose metabolism.trehalose-6-phosphate phosphatase	trehalose-6-phosphate phosphatase	-0.251448	0.0694786	0.873986	0.620543	1.13221	-0.834033	1.24268	0.942653	-1.47202	-1.41178	-1.08724	0.174981
25	HF_niS_HF_ATT_HF_PEN_SL_niS_SP_niS_SP_ATT	Cc006988	0.179425	15.5.7.1	RNA biosynthesis.transcriptional regulation.AP2/ERF transcription factor superfamily.transcription factor (ERF)	transcription factor (ERF)	-1.49506	-0.0394369	0.492991	0.213926	0.27717	0.178502	1.54061	0.627092	0.761382	0.468771	-1.84571	-1.18023
17	HF_niS_HF_ATT_HF_PEN_SL_niS_SP_niS	Cc012686	0.99924	50.2.7	Enzyme classification.EC_2 transferases.EC_2.7 transferase transferring phosphorus-containing group	Probable LRR receptor-like serine/threonine-protein kinase At1g07650 OS=Arabidopsis thaliana (sp|c0lge0|y1765_arath : 276.0) & Enzyme classification.EC_2 transferases.EC_2.7 transferase transferring phosphorus-containing group(50.2.7 : 64.1)	1.20284	-0.178294	0.643104	0.687301	1.36434	-0.957018	-0.647933	-0.340218	1.31654	-1.50555	-0.974612	-0.610497
17	HF_niS_HF_ATT_HF_PEN_SL_niS_SP_niS	Cc036609	0.998091	19.2.2.1.4.3.4	Protein homeostasis.ubiquitin-proteasome system.ubiquitin-fold protein conjugation.ubiquitin conjugation (ubiquitylation).ubiquitin-ligase E3 activities.RING-domain E3 ligase activities.RING-v-class E3 ligase	RING-v-class E3 ligase	1.5014	0.0416938	0.280157	0.368174	1.25649	-1.04995	-0.810361	-0.332536	1.54675	-1.09588	-0.981569	-0.724375
17	HF_niS_HF_ATT_HF_PEN_SL_niS_SP_niS	Cc041368	0.996336	18.4.1.8.2	Protein modification.phosphorylation.TKL protein kinase superfamily.LRR-VIII protein kinase families.protein kinase (LRR-VIII-2)	protein kinase (LRR-VIII-2)	1.2625	0.478165	0.705929	0.336312	1.28224	-0.977892	-0.881466	-0.578733	1.35835	-1.13557	-0.988527	-0.86131
17	HF_niS_HF_ATT_HF_PEN_SL_niS_SP_niS	Cc004273	0.995848	35.2	not assigned.not annotated	no hits & (original description: none)	1.43818	0.0461357	0.700791	0.696314	1.07044	-0.810843	-1.15639	-0.712513	1.27425	-1.23344	-1.04269	-0.270229
17	HF_niS_HF_ATT_HF_PEN_SL_niS_SP_niS	Cc036611	0.994972	16.2.4.1	RNA processing.RNA modification.tRNA maturation.threonylcarbamoyl-AMP synthase (SUA5)	threonylcarbamoyl-AMP synthase	1.43608	0.322586	0.81557	0.283857	0.97673	-0.809497	-1.25415	-0.26897	1.31321	-1.21835	-1.21635	-0.380712
17	HF_niS_HF_ATT_HF_PEN_SL_niS_SP_niS	Cc046549	0.993679	18.4.1.25	Protein modification.phosphorylation.TKL protein kinase superfamily.protein kinase (WAK/WAKL)	protein kinase (WAK/WAKL)	1.42641	0.0179924	0.711504	0.741882	1.0497	-1.03293	-0.59403	-0.471898	1.16703	-1.68587	-0.859489	-0.470301
17	HF_niS_HF_ATT_HF_PEN_SL_niS_SP_niS	Cc004274	0.993473	35.1	not assigned.annotated	Retrovirus-related Pol polyprotein from transposon TNT 1-94 OS=Nicotiana tabacum (sp|p10978|polx_tobac : 99.8)	1.3418	0.0207707	0.714587	0.661175	1.00266	-1.07083	-1.07684	-0.735841	1.49449	-1.10903	-0.90642	-0.336515
17	HF_niS_HF_ATT_HF_PEN_SL_niS_SP_niS	Cc005144	0.992923	35.2	not assigned.not annotated	no hits & (original description: none)	1.4352	0.133308	0.447076	0.493327	1.31034	-0.330355	-0.998508	-0.583299	1.2018	-1.45591	-1.2656	-0.387378
17	HF_niS_HF_ATT_HF_PEN_SL_niS_SP_niS	Cc014186	0.991753	35.2	not assigned.not annotated	no hits & (original description: none)	1.69035	0.154899	0.775491	0.409386	1.1033	-0.743823	-1.17201	-0.749041	1.05439	-1.14051	-1.06302	-0.319424
17	HF_niS_HF_ATT_HF_PEN_SL_niS_SP_niS	Cc034806	0.991272	15.5.2.1	RNA biosynthesis.transcriptional regulation.MYB transcription factor superfamily.transcription factor (MYB)	transcription factor (MYB)	1.14074	-0.125651	0.650946	0.584166	1.19532	-1.18105	-0.756049	0.181959	1.35123	-1.41521	-1.2245	-0.401896
17	HF_niS_HF_ATT_HF_PEN_SL_niS_SP_niS	Cc016893	0.989994	3.5.2	Carbohydrate metabolism.sorbitol metabolism.sorbitol dehydrogenase	sorbitol dehydrogenase	1.26321	-0.0010893	0.550863	0.358085	0.911537	-0.799477	-0.716309	0.209109	1.61299	-1.44104	-1.4042	-0.543681
17	HF_niS_HF_ATT_HF_PEN_SL_niS_SP_niS	Cc011664	0.989658	35.2	not assigned.not annotated	no hits & (original description: none)	2.00187	-0.141307	0.467836	0.461353	0.824562	-0.939767	-0.82175	-0.246142	1.15159	-1.25305	-1.07879	-0.426407
17	HF_niS_HF_ATT_HF_PEN_SL_niS_SP_niS	Cc047396	0.989111	35.2	not assigned.not annotated	no hits & (original description: none)	1.50059	-0.261664	0.606476	0.845856	1.00096	-0.912951	-1.25041	-0.158379	1.20264	-1.26971	-1.01538	-0.288025
17	HF_niS_HF_ATT_HF_PEN_SL_niS_SP_niS	Cc033849	0.989086	24.2.1.5	Solute transport.carrier-mediated transport.DMT superfamily.solute transporter (UmamiT)	solute transporter (UmamiT)	1.47852	0.350122	0.743084	0.420342	1.19542	-0.717832	-0.636435	-0.133112	0.934016	-1.66337	-1.07003	-0.900722
17	HF_niS_HF_ATT_HF_PEN_SL_niS_SP_niS	Cc030890	0.988474	19.2.2.1.4.3.3.1	Protein homeostasis.ubiquitin-proteasome system.ubiquitin-fold protein conjugation.ubiquitin conjugation (ubiquitylation).ubiquitin-ligase E3 activities.RING-domain E3 ligase activities.RING-H2-class ligase activities.ATL-subclass ligase	RING-H2-class E3 ATL-subclass ubiquitin ligase	1.14257	-0.243179	0.527179	0.5811	1.47479	-1.23867	-0.45699	-0.102896	1.3392	-1.21303	-1.21159	-0.598479
17	HF_niS_HF_ATT_HF_PEN_SL_niS_SP_niS	Cc000660	0.988312	50.1.13	Enzyme classification.EC_1 oxidoreductases.EC_1.14 oxidoreductase acting on paired donor with incorporation or reduction of molecular oxygen	Cytochrome P450 704C1 OS=Pinus taeda (sp|q50ek3|c04c1_pinta : 523.0) & Enzyme classification.EC_1 oxidoreductases.EC_1.14 oxidoreductase acting on paired donor with incorporation or reduction of molecular oxygen(50.1.13 : 116.3)	1.15926	0.0936122	0.861089	0.415007	1.56951	-1.13605	-1.06994	-0.184732	0.958561	-1.38055	-0.916198	-0.369572
17	HF_niS_HF_ATT_HF_PEN_SL_niS_SP_niS	Cc036926	0.987762	35.2	not assigned.not annotated	no hits & (original description: none)	1.5745	0.0729439	0.159531	0.451049	1.25431	-0.668817	-0.835729	-0.366964	1.47208	-0.884335	-1.13248	-1.0961
17	HF_niS_HF_ATT_HF_PEN_SL_niS_SP_niS	Cc046389	0.987756	35.2	not assigned.not annotated	no hits & (original description: none)	1.19394	0.235039	0.423279	0.635587	1.12511	-1.10391	-0.836616	0.155838	1.36872	-1.60133	-0.889283	-0.706365
17	HF_niS_HF_ATT_HF_PEN_SL_niS_SP_niS	Cc024744	0.986957	35.1	not assigned.annotated	Receptor-like protein 6 OS=Arabidopsis thaliana (sp|q9c637|rlp6_arath : 202.0)	1.23084	0.272719	0.961484	0.843733	1.01107	-1.1224	-0.688379	-0.581996	1.13863	-1.22058	-1.23174	-0.613383
17	HF_niS_HF_ATT_HF_PEN_SL_niS_SP_niS	Cc018447	0.985962	27.6.3.4	Multi-process regulation.phosphatidylinositol and inositol phosphate system.phosphatidylinositol 3,5-bisphosphate signalling.phosphoinositide signalling effector (PCaP)	phosphoinositide signalling effector (PCaP)	1.40031	0.0232483	0.655942	0.667013	1.26444	-0.657528	-0.885499	-1.09061	1.22289	-1.33327	-0.837336	-0.429599
17	HF_niS_HF_ATT_HF_PEN_SL_niS_SP_niS	Cc030889	0.983088	35.1	not assigned.annotated	Putative clathrin assembly protein At4g40080 OS=Arabidopsis thaliana (sp|q8l936|cap16_arath : 197.0)	1.09029	-0.306087	0.589951	0.439696	1.7371	-0.91356	-0.725399	-0.162353	1.25115	-1.25006	-1.11097	-0.639753
17	HF_niS_HF_ATT_HF_PEN_SL_niS_SP_niS	Cc023177	0.982792	13.3.5.1.3.1	Cell division.meiotic recombination.meiotic crossover.class I interference-sensitive crossover pathway.MutS-gamma Holliday junction stabilizing heterodimer.component MSH4	component MSH4 of MSH4-MSH5 Holliday junction stabilizing heterodimer	1.42361	0.0897933	0.537439	0.277779	1.33579	-1.50675	-0.631123	-0.404315	1.35355	-1.0928	-0.701732	-0.681243
17	HF_niS_HF_ATT_HF_PEN_SL_niS_SP_niS	Cc035401	0.982704	27.5.1	Multi-process regulation.ROP-GTPase regulatory system.small GTPase (ROP)	small GTPase (ROP)	1.48822	-0.092813	0.74369	0.468564	1.13126	-1.31341	-0.214002	-0.72323	1.29413	-1.22405	-0.925783	-0.632574
17	HF_niS_HF_ATT_HF_PEN_SL_niS_SP_niS	Cc009716	0.98239	35.1	not assigned.annotated	Xylan glycosyltransferase MUCI21 OS=Arabidopsis thaliana (sp|q9ss43|muc21_arath : 502.0)	1.31918	0.307501	0.5501	0.00666742	1.25289	-1.22616	-0.94739	-0.463411	1.5928	-0.827578	-1.12229	-0.44231
17	HF_niS_HF_ATT_HF_PEN_SL_niS_SP_niS	Cc010751	0.981567	24.1.3.1.1	Solute transport.primary active transport.ABC superfamily.ABC1 family.subfamily ABCB transporter	subfamily ABCB transporter	1.01961	0.268952	0.49951	0.5293	1.11702	-0.567743	-0.956276	-0.795422	1.77482	-1.0412	-1.31059	-0.537986
17	HF_niS_HF_ATT_HF_PEN_SL_niS_SP_niS	Cc033140	0.978223	35.1	not assigned.annotated	Signal peptidase complex-like protein DTM1 OS=Oryza sativa subsp. japonica (sp|q7xi45|dtm1_orysj : 103.0)	1.28017	-0.297311	0.561211	0.219923	1.44785	-0.95577	-0.775845	-0.678077	1.60706	-0.992372	-1.07364	-0.343211
17	HF_niS_HF_ATT_HF_PEN_SL_niS_SP_niS	Cc008292	0.978095	35.1	not assigned.annotated	Calmodulin binding protein PICBP OS=Arabidopsis thaliana (sp|a0a1p8bh59|picbp_arath : 180.0)	1.08667	-0.251039	0.609578	0.335805	1.47387	-1.01127	-1.05113	-0.196816	1.52172	-1.13764	-1.12087	-0.258875
17	HF_niS_HF_ATT_HF_PEN_SL_niS_SP_niS	Cc004020	0.977816	35.2	not assigned.not annotated	no hits & (original description: none)	1.44887	0.107849	0.772187	0.544003	0.90422	-1.13637	-0.981933	-0.716037	1.37128	-1.31971	-0.881024	-0.113319
17	HF_niS_HF_ATT_HF_PEN_SL_niS_SP_niS	Cc025429	0.977554	35.2	not assigned.not annotated	no hits & (original description: none)	1.99587	-0.0943233	0.321706	0.122316	1.06312	-1.07553	-0.944754	-0.390787	1.28866	-1.07768	-0.651718	-0.556876
17	HF_niS_HF_ATT_HF_PEN_SL_niS_SP_niS	Cc012687	0.977373	35.1	not assigned.annotated	Probable leucine-rich repeat receptor-like serine/threonine-protein kinase At3g14840 OS=Arabidopsis thaliana (sp|c0lgn2|y3148_arath : 304.0)	1.0496	-0.138848	0.663584	0.571618	1.25838	-1.09436	-1.2709	-0.153715	1.53689	-1.24157	-0.804212	-0.376456
17	HF_niS_HF_ATT_HF_PEN_SL_niS_SP_niS	Cc044146	0.977219	7.9.2.2	Coenzyme metabolism.NAD/NADP biosynthesis.Preiss-Handler salvage pathway.nicotinate phosphoribosyltransferase (NAPRT)	nicotinate phosphoribosyltransferase (NAPRT)	1.56492	-0.303195	0.502111	0.946631	1.00239	-0.937281	-1.09255	-0.763529	1.36159	-0.816529	-0.90236	-0.562194
17	HF_niS_HF_ATT_HF_PEN_SL_niS_SP_niS	Cc005150	0.97685	23.1.7.4	Protein translocation.chloroplast.thylakoid membrane SRP insertion system.SRP receptor protein (cpFtsY)	component cpFtsY of thylakoid membrane SRP insertion system	1.34554	-0.275075	0.720062	0.469651	1.30344	-1.41037	-0.379348	-0.632118	1.37752	-1.07156	-0.881101	-0.566636
17	HF_niS_HF_ATT_HF_PEN_SL_niS_SP_niS	Cc033684	0.975673	35.2	not assigned.not annotated	no hits & (original description: none)	1.33742	-0.22986	0.653103	0.929125	1.21832	-0.911188	-1.18449	-0.424565	1.06398	-1.33027	-1.02993	-0.0916424
17	HF_niS_HF_ATT_HF_PEN_SL_niS_SP_niS	Cc010837	0.975091	35.2	not assigned.not annotated	no hits & (original description: none)	1.33551	0.296524	0.618792	0.535789	1.46907	-0.451207	-1.4512	-0.53929	0.907648	-1.00811	-1.29935	-0.414182
17	HF_niS_HF_ATT_HF_PEN_SL_niS_SP_niS	Cc047075	0.973603	35.1	not assigned.annotated	Probable RNA-binding protein ARP1 OS=Arabidopsis thaliana (sp|q9m1s3|arp1_arath : 133.0)	1.07637	0.145788	0.5985	0.409137	1.42847	-1.45747	-0.616159	-0.500602	1.47877	-0.773562	-1.13309	-0.656143
17	HF_niS_HF_ATT_HF_PEN_SL_niS_SP_niS	Cc022638	0.97309	35.2	not assigned.not annotated	no hits & (original description: none)	1.39465	-0.171401	0.905977	0.586771	1.17361	-1.11689	-0.952137	-0.828952	1.21643	-1.27153	-0.69945	-0.237079
17	HF_niS_HF_ATT_HF_PEN_SL_niS_SP_niS	Cc016980	0.972647	35.2	not assigned.not annotated	no hits & (original description: none)	1.90948	-0.302374	0.126137	0.571838	0.809383	-0.950573	-0.704314	-0.32124	1.49698	-1.23023	-0.802731	-0.60235
17	HF_niS_HF_ATT_HF_PEN_SL_niS_SP_niS	Cc007552	0.972615	15.5.14	RNA biosynthesis.transcriptional regulation.transcription factor (MADS/AGL)	transcription factor (MADS/AGL)	0.996364	-0.302757	0.739218	0.954616	1.23841	-0.54432	-1.00619	-0.107114	1.30658	-1.55399	-0.834185	-0.886626
17	HF_niS_HF_ATT_HF_PEN_SL_niS_SP_niS	Cc007552	0.972615	28.1.4.8	Plant reproduction.flowering.floral meristem identity control.regulatory protein (SEPALLATA)	regulatory protein (SEPALLATA) of floral meristem identity control	0.996364	-0.302757	0.739218	0.954616	1.23841	-0.54432	-1.00619	-0.107114	1.30658	-1.55399	-0.834185	-0.886626
17	HF_niS_HF_ATT_HF_PEN_SL_niS_SP_niS	Cc046447	0.971486	24.2.3.5.2	Solute transport.carrier-mediated transport.APC superfamily.APC family.cationic amino acid transporter (CAT)	cationic amino acid transporter (CAT)	1.70438	-0.278832	0.828735	0.461846	0.973724	-1.23544	-0.737996	-0.215314	1.04486	-1.36019	-1.04395	-0.141815
17	HF_niS_HF_ATT_HF_PEN_SL_niS_SP_niS	Cc029685	0.97004	35.1	not assigned.annotated	Zinc finger BED domain-containing protein RICESLEEPER 2 OS=Oryza sativa subsp. japonica (sp|q6avi0|rsle2_orysj : 143.0)	1.39188	-0.00518331	0.240908	0.099809	1.65951	-0.766636	-0.630238	-0.351609	1.335	-1.48322	-0.885751	-0.604472
17	HF_niS_HF_ATT_HF_PEN_SL_niS_SP_niS	Cc034200	0.969128	35.2	not assigned.not annotated	no hits & (original description: none)	1.5715	0.0806983	0.719555	0.840929	0.874764	-0.836993	-0.793513	0.0799064	0.964805	-1.42584	-1.23638	-0.839439
17	HF_niS_HF_ATT_HF_PEN_SL_niS_SP_niS	Cc008746	0.968029	5.2.5.3	Lipid metabolism.glycerolipid metabolism.phosphatidylcholine biosynthesis.CTP:phosphorylcholine cytidylyltransferase	CTP:phosphorylcholine cytidylyltransferase	1.42054	-0.0362372	0.257798	0.440436	1.51881	-1.38649	-0.748405	-0.500692	1.33441	-1.03258	-0.75636	-0.511237
17	HF_niS_HF_ATT_HF_PEN_SL_niS_SP_niS	Cc024472	0.966178	35.2	not assigned.not annotated	no hits & (original description: none)	1.52974	0.182224	0.719792	0.0514307	0.891347	-1.19758	-0.984611	-0.126733	1.50177	-1.38633	-0.498121	-0.682923
17	HF_niS_HF_ATT_HF_PEN_SL_niS_SP_niS	Cc013346	0.966135	27.6.3.4	Multi-process regulation.phosphatidylinositol and inositol phosphate system.phosphatidylinositol 3,5-bisphosphate signalling.phosphoinositide signalling effector (PCaP)	phosphoinositide signalling effector (PCaP)	1.23839	-0.113305	0.798392	0.844494	1.3201	-0.654322	-1.19994	-0.797754	1.01749	-1.35822	-0.981251	-0.114069
17	HF_niS_HF_ATT_HF_PEN_SL_niS_SP_niS	Cc017648	0.966051	21.3.5.4.3	Cell wall organisation.pectin.modification and degradation.pectin acetylation.pectin acetylesterase (PAE)	pectin acetylesterase (PAE)	0.948008	-0.280018	0.801305	0.409329	1.68827	-0.563977	-0.451092	-0.614096	1.3375	-1.28582	-1.14168	-0.847731
17	HF_niS_HF_ATT_HF_PEN_SL_niS_SP_niS	Cc005665	0.965183	35.2	not assigned.not annotated	no hits & (original description: none)	1.3304	-0.198934	0.467776	0.457986	1.47813	-1.37837	-0.657754	-0.230805	1.22382	-1.35375	-0.895412	-0.243075
17	HF_niS_HF_ATT_HF_PEN_SL_niS_SP_niS	Cc007311	0.964129	35.1	not assigned.annotated	Glycosyl hydrolase 5 family protein OS=Chamaecyparis obtusa (sp|c0hla0|gh5fp_chaob : 435.0)	1.7316	0.109851	0.90891	0.0665487	1.21229	-0.689418	-1.13657	-0.245539	0.742282	-1.48905	-1.03001	-0.180904
17	HF_niS_HF_ATT_HF_PEN_SL_niS_SP_niS	Cc007581	0.962979	15.5.15	RNA biosynthesis.transcriptional regulation.transcription factor (C2H2-ZF)	C2H2 zinc finger transcription factor	1.2762	-0.135353	0.330796	0.222569	1.83858	-0.664559	-0.740693	-0.475109	1.25225	-1.06875	-1.23577	-0.600151
17	HF_niS_HF_ATT_HF_PEN_SL_niS_SP_niS	Cc007581	0.962979	15.5.19	RNA biosynthesis.transcriptional regulation.transcription factor (TCP)	transcription factor (TCP)	1.2762	-0.135353	0.330796	0.222569	1.83858	-0.664559	-0.740693	-0.475109	1.25225	-1.06875	-1.23577	-0.600151
17	HF_niS_HF_ATT_HF_PEN_SL_niS_SP_niS	Cc007581	0.962979	16.2.1.2.4	RNA processing.RNA modification.RNA 5-end processing.RNA-dependent RNase P complex.component RPP29/POP4	component RPP29/POP4 of RNA-dependent RNase P complex	1.2762	-0.135353	0.330796	0.222569	1.83858	-0.664559	-0.740693	-0.475109	1.25225	-1.06875	-1.23577	-0.600151
17	HF_niS_HF_ATT_HF_PEN_SL_niS_SP_niS	Cc021971	0.962954	20.7.1	Cytoskeleton organisation.endoplasmic reticulum-cytoskeleton-plasma membrane interface.membrane tethering protein (SYT1)	membrane tethering protein (SYT1) of ER-cytoskeleton-plasmamembrane interface	1.65784	-0.467381	0.480371	0.615197	1.27101	-1.17189	-0.868652	-0.703523	1.27462	-0.960023	-0.606266	-0.521303
17	HF_niS_HF_ATT_HF_PEN_SL_niS_SP_niS	Cc010168	0.962954	15.5.19	RNA biosynthesis.transcriptional regulation.transcription factor (TCP)	transcription factor (TCP)	1.36188	0.178202	0.706134	0.0861257	1.59619	-0.845916	-1.2066	-0.480266	0.946636	-1.29904	-1.03629	-0.00705388
17	HF_niS_HF_ATT_HF_PEN_SL_niS_SP_niS	Cc008058	0.962366	50.2.7	Enzyme classification.EC_2 transferases.EC_2.7 transferase transferring phosphorus-containing group	Enzyme classification.EC_2 transferases.EC_2.7 transferase transferring phosphorus-containing group(50.2.7 : 211.3) & Pyrophosphate--fructose 6-phosphate 1-phosphotransferase subunit alpha OS=Solanum tuberosum (sp|p21342|pfpa_soltu : 174.0)	1.60452	-0.036533	0.844269	-0.184179	0.933155	-1.07759	-0.628453	-0.638919	1.59797	-1.26586	-0.690423	-0.457962
17	HF_niS_HF_ATT_HF_PEN_SL_niS_SP_niS	Cc008058	0.962366	50.3.2	Enzyme classification.EC_3 hydrolases.EC_3.2 glycosylase	Enzyme classification.EC_2 transferases.EC_2.7 transferase transferring phosphorus-containing group(50.2.7 : 211.3) & Pyrophosphate--fructose 6-phosphate 1-phosphotransferase subunit alpha OS=Solanum tuberosum (sp|p21342|pfpa_soltu : 174.0)	1.60452	-0.036533	0.844269	-0.184179	0.933155	-1.07759	-0.628453	-0.638919	1.59797	-1.26586	-0.690423	-0.457962
17	HF_niS_HF_ATT_HF_PEN_SL_niS_SP_niS	Cc014651	0.960781	35.2	not assigned.not annotated	no hits & (original description: none)	1.27797	0.396006	0.210183	0.180493	1.46081	-1.18136	-0.338576	-0.447182	1.47477	-0.886806	-1.18347	-0.962846
17	HF_niS_HF_ATT_HF_PEN_SL_niS_SP_niS	Cc036265	0.960274	15.5.14	RNA biosynthesis.transcriptional regulation.transcription factor (MADS/AGL)	transcription factor (MADS/AGL)	1.3073	0.164479	0.240687	0.250871	0.843216	-0.892633	-0.927209	0.0955941	1.88682	-1.40849	-0.828391	-0.732249
17	HF_niS_HF_ATT_HF_PEN_SL_niS_SP_niS	Cc010020	0.960268	50.2.4	Enzyme classification.EC_2 transferases.EC_2.4 glycosyltransferase	UDP-glycosyltransferase 71E1 OS=Stevia rebaudiana (sp|q6vab2|u71e1_stere : 423.0) & Enzyme classification.EC_2 transferases.EC_2.4 glycosyltransferase(50.2.4 : 246.0)	1.04825	-0.154312	0.490956	0.417158	1.68862	-0.721206	-0.804481	-0.353894	1.28591	-1.61241	-0.988541	-0.296047
17	HF_niS_HF_ATT_HF_PEN_SL_niS_SP_niS	Cc001814	0.960025	24.2.2.2.2	Solute transport.carrier-mediated transport.MFS superfamily.DHA-1 family.metal chelator transporter (TCR)	metal chelator transporter (TCR)	1.74143	-0.430485	0.473673	0.685853	1.3319	-1.18607	-0.818044	-0.57619	0.94738	-1.0785	-0.898795	-0.192157
17	HF_niS_HF_ATT_HF_PEN_SL_niS_SP_niS	Cc001814	0.960025	25.4.4.2	Nutrient uptake.transition metal homeostasis.transport.metal chelator nicotianamine transporter (TCR)	metal chelator nicotianamine transporter (TCR)	1.74143	-0.430485	0.473673	0.685853	1.3319	-1.18607	-0.818044	-0.57619	0.94738	-1.0785	-0.898795	-0.192157
17	HF_niS_HF_ATT_HF_PEN_SL_niS_SP_niS	Cc022471	0.959487	35.2	not assigned.not annotated	no hits & (original description: none)	1.01632	0.0223504	0.71561	0.264735	1.0664	-1.18748	-1.03594	0.156569	1.65594	-1.19108	-1.23075	-0.252677
17	HF_niS_HF_ATT_HF_PEN_SL_niS_SP_niS	Cc002836	0.959258	18.4.1.24.1	Protein modification.phosphorylation.TKL protein kinase superfamily.G-Lectin protein kinase families.protein kinase (SD-1)	protein kinase (SD-1)	1.13071	-0.204221	1.29884	0.755431	1.36834	-0.554536	-0.986354	-0.559891	0.813132	-1.00745	-1.31879	-0.735208
17	HF_niS_HF_ATT_HF_PEN_SL_niS_SP_niS	Cc043962	0.959251	24.2.10.2	Solute transport.carrier-mediated transport.OPT family.oligopeptide transporter (OPT)	oligopeptide transporter (OPT)	1.25765	0.81412	0.548814	-0.140391	1.27107	-0.75884	-0.527861	-0.664896	1.38984	-0.994093	-1.4081	-0.787298
17	HF_niS_HF_ATT_HF_PEN_SL_niS_SP_niS	Cc016232	0.956111	5.8.5	Lipid metabolism.lipid droplet-associated activities.associated factor (LDAP)	associated factor (LDAP)	0.911577	-0.265032	0.480195	0.75335	1.51041	-0.520244	-0.863673	0.0364203	1.27612	-1.42482	-1.4709	-0.4234
17	HF_niS_HF_ATT_HF_PEN_SL_niS_SP_niS	Cc002627	0.951517	19.2.2.1.4.3.4	Protein homeostasis.ubiquitin-proteasome system.ubiquitin-fold protein conjugation.ubiquitin conjugation (ubiquitylation).ubiquitin-ligase E3 activities.RING-domain E3 ligase activities.RING-v-class E3 ligase	RING-v-class E3 ligase	1.37341	0.126006	0.182434	0.535615	0.841186	-1.06446	-1.12666	0.414123	1.6032	-1.06374	-1.1715	-0.649609
17	HF_niS_HF_ATT_HF_PEN_SL_niS_SP_niS	Cc014716	0.95104	15.5.1.5	RNA biosynthesis.transcriptional regulation.C2C2 transcription factor superfamily.transcription factor (DOF)	transcription factor (DOF)	1.20363	0.202315	0.978788	0.409678	1.07725	-0.215972	-0.753988	-0.224233	0.997543	-1.55332	-1.73163	-0.390058
17	HF_niS_HF_ATT_HF_PEN_SL_niS_SP_niS	Cc021600	0.950229	35.2	not assigned.not annotated	no hits & (original description: none)	1.7947	0.495157	0.521534	0.330756	1.1441	-1.25808	-0.828197	-0.345568	0.767039	-1.41352	-0.868018	-0.339908
17	HF_niS_HF_ATT_HF_PEN_SL_niS_SP_niS	Cc017163	0.949798	27.11.1.3	Multi-process regulation.UPR (Unfolded Protein Response) signalling.IRE1-bZIP60 pathway.regulatory mediator (SVB)	regulatory mediator of IRE1-bZIP60 UPR pathway	1.18678	0.080346	0.67485	0.712515	1.29906	-1.37566	-0.225042	-0.452937	1.18554	-0.857426	-1.39989	-0.828138
17	HF_niS_HF_ATT_HF_PEN_SL_niS_SP_niS	Cc006189	0.948031	50.4.3	Enzyme classification.EC_4 lyases.EC_4.3 carbon-nitrogen lyase	Protein STRICTOSIDINE SYNTHASE-LIKE 5 OS=Arabidopsis thaliana (sp|q9caz7|ssl5_arath : 396.0) & Enzyme classification.EC_4 lyases.EC_4.3 carbon-nitrogen lyase(50.4.3 : 119.1)	1.41821	-0.324447	0.243958	0.411198	1.37902	-0.50349	-0.976609	0.143035	1.26085	-1.65185	-1.037	-0.36286
17	HF_niS_HF_ATT_HF_PEN_SL_niS_SP_niS	Cc030076	0.947374	35.2	not assigned.not annotated	no hits & (original description: none)	1.38393	0.177703	0.138887	0.301656	1.08195	-1.29263	-0.908808	-0.444765	1.79661	-0.987068	-0.84441	-0.403066
17	HF_niS_HF_ATT_HF_PEN_SL_niS_SP_niS	Cc023440	0.947206	18.4.1.19	Protein modification.phosphorylation.TKL protein kinase superfamily.protein kinase (L-lectin)	protein kinase (L-lectin)	1.22961	0.297796	0.869037	-0.267139	0.931075	-0.875122	-0.656584	0.342262	1.5444	-1.37061	-1.15945	-0.885282
17	HF_niS_HF_ATT_HF_PEN_SL_niS_SP_niS	Cc016553	0.946843	50.2.4	Enzyme classification.EC_2 transferases.EC_2.4 glycosyltransferase	Probable xyloglucan endotransglucosylase/hydrolase protein 30 OS=Arabidopsis thaliana (sp|q38908|xth30_arath : 415.0) & Enzyme classification.EC_2 transferases.EC_2.4 glycosyltransferase(50.2.4 : 200.8)	1.1471	-0.379329	0.599495	0.609552	1.2877	-1.03356	-0.821209	-0.342933	1.47179	-1.53081	-0.873709	-0.134091
17	HF_niS_HF_ATT_HF_PEN_SL_niS_SP_niS	Cc046727	0.944996	35.1	not assigned.annotated	Protein yippee-like At4g27745 OS=Arabidopsis thaliana (sp|q9t096|yipl6_arath : 173.0)	1.5579	0.137162	0.672833	0.421161	1.13759	-1.43823	-0.524531	-0.562327	1.09252	-1.4771	-0.705433	-0.311549
17	HF_niS_HF_ATT_HF_PEN_SL_niS_SP_niS	Cc010838	0.944978	35.1	not assigned.annotated	Glycosyltransferase family 92 protein Os08g0121900 OS=Oryza sativa subsp. japonica (sp|q6yrm6|y8219_orysj : 316.0)	1.48384	-0.56455	0.432065	1.21185	1.29475	-0.750865	-0.962288	-0.47514	0.977631	-1.17119	-0.825867	-0.650238
17	HF_niS_HF_ATT_HF_PEN_SL_niS_SP_niS	Cc027795	0.944894	35.2	not assigned.not annotated	no hits & (original description: none)	1.36309	0.427613	0.606313	0.247983	1.22261	-0.870126	-0.563304	0.0546303	0.911531	-1.92759	-1.14062	-0.332131
17	HF_niS_HF_ATT_HF_PEN_SL_niS_SP_niS	Cc002166	0.943722	21.3.1.2.1	Cell wall organisation.pectin.homogalacturonan.modification and degradation.pectin methylesterase	pectin methylesterase	1.3496	0.076917	0.491343	0.712707	1.52036	-1.23019	-1.14639	-0.204173	0.7872	-1.30349	-0.956148	-0.0977325
17	HF_niS_HF_ATT_HF_PEN_SL_niS_SP_niS	Cc018682	0.94238	18.4.5.3	Protein modification.phosphorylation.CAMK protein kinase superfamily.SNF1-related protein kinase (SnRK3)	SNF1-related protein kinase (SnRK3)	1.27302	0.657665	0.682178	-0.120066	1.35531	-1.44373	-0.39477	-0.363869	1.14854	-1.19672	-1.1381	-0.459459
17	HF_niS_HF_ATT_HF_PEN_SL_niS_SP_niS	Cc018682	0.94238	27.8.6.2	Multi-process regulation.calcium-dependent signalling.CBL-CIPK calcium sensor and kinase complex.CBL-dependent protein kinase (CIPK)	CBL-dependent protein kinase (CIPK)	1.27302	0.657665	0.682178	-0.120066	1.35531	-1.44373	-0.39477	-0.363869	1.14854	-1.19672	-1.1381	-0.459459
17	HF_niS_HF_ATT_HF_PEN_SL_niS_SP_niS	Cc018500	0.942138	24.2.3.11	Solute transport.carrier-mediated transport.APC superfamily.potassium cation transporter (HAK/KUP/KT)	potassium cation transporter (HAK/KUP/KT)	1.0205	-0.00545576	0.626183	0.559091	0.811053	-1.26088	-0.859833	0.203656	1.78302	-1.25161	-1.09415	-0.531578
17	HF_niS_HF_ATT_HF_PEN_SL_niS_SP_niS	Cc018185	0.941525	35.2	not assigned.not annotated	no hits & (original description: none)	1.63368	0.539985	0.344968	-0.384891	1.14273	-0.359525	-0.755011	-0.621027	1.49979	-1.02717	-1.16479	-0.848738
17	HF_niS_HF_ATT_HF_PEN_SL_niS_SP_niS	Cc014857	0.941278	35.2	not assigned.not annotated	no hits & (original description: none)	1.78051	-0.0576698	0.0515087	0.55134	1.1104	-0.327723	-1.45606	-0.0334054	1.1379	-0.833547	-1.29263	-0.63063
17	HF_niS_HF_ATT_HF_PEN_SL_niS_SP_niS	Cc018331	0.939786	24.2.2.1.3	Solute transport.carrier-mediated transport.MFS superfamily.SP family.inositol transporter (INT)	inositol transporter (INT)	1.81195	0.076279	0.482152	0.963106	0.94367	-1.037	-0.704629	-0.232358	0.803053	-1.36762	-0.932263	-0.806337
17	HF_niS_HF_ATT_HF_PEN_SL_niS_SP_niS	Cc004985	0.937838	35.2	not assigned.not annotated	no hits & (original description: none)	1.31163	-0.30817	0.610992	0.627376	1.13112	-0.657855	-0.511633	-0.198682	1.201	-1.9959	-0.955898	-0.253983
17	HF_niS_HF_ATT_HF_PEN_SL_niS_SP_niS	Cc010836	0.937671	35.1	not assigned.annotated	Glycosyltransferase family 92 protein Os08g0121900 OS=Oryza sativa subsp. japonica (sp|q6yrm6|y8219_orysj : 297.0)	1.13123	0.202312	0.589462	0.470172	1.47021	-0.497809	-1.6967	-0.383872	1.07888	-0.992082	-1.22732	-0.144474
17	HF_niS_HF_ATT_HF_PEN_SL_niS_SP_niS	Cc037763	0.934566	1.1.1.5.5.3	Photosynthesis.photophosphorylation.photosystem II.photosynthetic acclimation.acclimation factor activities.light-responsive regulatory protein (SEP)	light-responsive regulatory protein (SEP)	1.38424	-0.00874721	0.574583	0.430716	1.39653	-1.4433	-0.0109041	-0.384312	1.07356	-0.894	-1.36856	-0.749798
17	HF_niS_HF_ATT_HF_PEN_SL_niS_SP_niS	Cc022479	0.933991	35.2	not assigned.not annotated	no hits & (original description: none)	1.34921	-0.286721	0.71254	0.655726	1.78164	-1.07896	-0.730253	-0.311722	0.56322	-1.38807	-0.902354	-0.364254
17	HF_niS_HF_ATT_HF_PEN_SL_niS_SP_niS	Cc030261	0.932403	35.2	not assigned.not annotated	no hits & (original description: none)	1.30719	-0.222317	1.01801	0.318436	0.889629	-1.23635	-0.936396	-0.631488	1.56027	-0.915289	-1.11115	-0.0405398
17	HF_niS_HF_ATT_HF_PEN_SL_niS_SP_niS	Cc024621	0.930861	35.2	not assigned.not annotated	no hits & (original description: none)	1.59958	-0.352704	0.731964	0.272708	0.992623	-0.154338	-0.544304	-0.560574	1.23957	-1.91493	-0.769174	-0.540425
17	HF_niS_HF_ATT_HF_PEN_SL_niS_SP_niS	Cc047632	0.930691	9.2.2.1.2	Secondary metabolism.phenolics.flavonoid biosynthesis.polyketide/acetate pathway.hydroxyacyl-CoA dehydrogenase (HCD)	hydroxyacyl-CoA dehydrogenase (HCD)	1.66901	0.102031	0.648956	0.411991	0.492268	-1.05507	-0.476246	0.165039	1.41654	-1.35159	-1.26053	-0.762395
17	HF_niS_HF_ATT_HF_PEN_SL_niS_SP_niS	Cc015408	0.930557	35.2	not assigned.not annotated	no hits & (original description: none)	1.98567	-0.144106	0.272597	0.246292	1.65426	-0.73576	-0.983281	-0.239222	0.549236	-1.01261	-0.755144	-0.837932
17	HF_niS_HF_ATT_HF_PEN_SL_niS_SP_niS	Cc047397	0.929761	35.2	not assigned.not annotated	no hits & (original description: none)	1.26291	-0.319549	0.498841	0.753902	1.07513	-0.720337	-1.41372	-0.0320042	1.34232	-1.30432	-1.14378	0.000611433
17	HF_niS_HF_ATT_HF_PEN_SL_niS_SP_niS	Cc045965	0.928312	35.2	not assigned.not annotated	no hits & (original description: none)	1.00836	0.0779394	0.384561	0.577144	1.26492	-1.10228	-0.901647	0.426327	1.37261	-1.61114	-0.956221	-0.540573
17	HF_niS_HF_ATT_HF_PEN_SL_niS_SP_niS	Cc045059	0.927462	35.2	not assigned.not annotated	no hits & (original description: none)	1.03919	-0.536714	0.741055	0.759865	1.39779	-0.5703	-0.483267	-0.0461957	1.10835	-1.79698	-1.14743	-0.465358
17	HF_niS_HF_ATT_HF_PEN_SL_niS_SP_niS	Cc034319	0.926488	19.3.3.3.2	Protein homeostasis.autophagy.phagophore expansion.ATG12-ATG5-ATG16 conjugation system.regulatory factor (ATG5)	regulatory factor (ATG5) of autophagosome	1.45066	-0.17042	0.395209	0.763736	1.0332	-0.293164	-1.28035	-1.02048	1.40531	-1.27176	-0.813093	-0.198856
17	HF_niS_HF_ATT_HF_PEN_SL_niS_SP_niS	Cc031087	0.925813	35.1	not assigned.annotated	Glycosyl hydrolase 5 family protein OS=Chamaecyparis obtusa (sp|c0hla0|gh5fp_chaob : 421.0)	1.28365	-0.192869	0.763471	0.456819	0.845349	-1.13284	-0.912154	0.0429637	1.54251	-1.57091	-0.887532	-0.238458
17	HF_niS_HF_ATT_HF_PEN_SL_niS_SP_niS	Cc031031	0.923437	35.2	not assigned.not annotated	no hits & (original description: none)	1.03148	-0.315892	0.532646	1.03379	1.27806	-1.06983	-0.246963	-0.526856	1.37508	-1.43932	-0.967303	-0.684904
17	HF_niS_HF_ATT_HF_PEN_SL_niS_SP_niS	Cc013830	0.922206	35.1	not assigned.annotated	ACT domain-containing protein ACR9 OS=Arabidopsis thaliana (sp|o80644|acr9_arath : 464.0)	1.40626	0.171915	0.520353	0.272732	0.435553	-0.984173	-0.807517	-0.545567	2.01736	-1.12404	-1.05412	-0.308762
17	HF_niS_HF_ATT_HF_PEN_SL_niS_SP_niS	Cc035222	0.922146	50.2.4	Enzyme classification.EC_2 transferases.EC_2.4 glycosyltransferase	Hydroquinone glucosyltransferase OS=Rauvolfia serpentina (sp|q9ar73|hqgt_rause : 223.0) & Enzyme classification.EC_2 transferases.EC_2.4 glycosyltransferase(50.2.4 : 198.7)	0.919462	-0.447742	0.669234	0.825492	1.44742	-0.666323	-0.315702	-0.27318	1.32144	-1.62745	-0.909946	-0.94271
17	HF_niS_HF_ATT_HF_PEN_SL_niS_SP_niS	Cc028674	0.919474	26.9.3.3.2	External stimuli response.pathogen.defense mechanisms.WRKY33-dependent plant immunity.WRKY33-activating protein (SIB)	WRKY33-activating protein (SIB)	1.38241	0.622202	0.631399	0.269179	0.9801	-0.479899	-1.55823	-0.00844297	1.04223	-1.50409	-1.08544	-0.291408
17	HF_niS_HF_ATT_HF_PEN_SL_niS_SP_niS	Cc037271	0.91868	35.2	not assigned.not annotated	no hits & (original description: none)	1.46014	0.339741	0.444487	0.489749	1.52808	-1.15305	-1.12007	-0.182946	0.691262	-1.55794	-0.559941	-0.379522
[truncated: 7,913 more rows]

## Sheet: DataS4
Supplemental Dataset S4. Soft clustering of gene expression in tomato hosts.
SP = S. pennellii, SL = S. lycopersicum; niS = non-infective; SWE = swelling; ATT = attaching; PEN = penetrating.
[truncated: 6,176 more rows]

## Sheet: DataS5
Supplemental Dataset S5. RT-qPCR expression of selected endo-β-1,4-mannanases in C. campestris exposed to monosaccharides.
[truncated: 128 more rows]

[truncated: 1 more sheets: DataS6]
